# Supplementary material for: CHEK1 and circCHEK1_246aa evoke chromosomal instability and induce bone lesion formation in multiple myeloma
Source: Mol Cancer. 2021 Jun 5;20:84. doi: 10.1186/s12943-021-01380-0 (PMC8178856; doi:10.1186/s12943-021-01380-0)
Supplement: Supplementary file 3 — Additional file 3. Supplementary Table 1 - RNA seq analysis of differentially expressed genes in osteoclast differentiation. [file 12943_2021_1380_MOESM3_ESM.xlsx]

## Sheet: Sheet1
Osteoclast differentiation		hsa04380
1435	CSF1; colony stimulating factor 1 [KO:K05453]
1436	CSF1R; colony stimulating factor 1 receptor [KO:K05090] [EC:2.7.10.1]
2885	GRB2; growth factor receptor bound protein 2 [KO:K04364]
5594	MAPK1; mitogen-activated protein kinase 1 [KO:K04371] [EC:2.7.11.24]
5595	MAPK3; mitogen-activated protein kinase 3 [KO:K04371] [EC:2.7.11.24]
5290	PIK3CA; phosphatidylinositol-4,5-bisphosphate 3-kinase catalytic subunit alpha [KO:K00922] [EC:2.7.1.153]
5293	PIK3CD; phosphatidylinositol-4,5-bisphosphate 3-kinase catalytic subunit delta [KO:K00922] [EC:2.7.1.153]
5291	PIK3CB; phosphatidylinositol-4,5-bisphosphate 3-kinase catalytic subunit beta [KO:K00922] [EC:2.7.1.153]
5295	PIK3R1; phosphoinositide-3-kinase regulatory subunit 1 [KO:K02649]
5296	PIK3R2; phosphoinositide-3-kinase regulatory subunit 2 [KO:K02649]
8503	PIK3R3; phosphoinositide-3-kinase regulatory subunit 3 [KO:K02649]
207	AKT1; AKT serine/threonine kinase 1 [KO:K04456] [EC:2.7.11.1]
208	AKT2; AKT serine/threonine kinase 2 [KO:K04456] [EC:2.7.11.1]
10000	AKT3; AKT serine/threonine kinase 3 [KO:K04456] [EC:2.7.11.1]
3458	IFNG; interferon gamma [KO:K04687]
3459	IFNGR1; interferon gamma receptor 1 [KO:K05132]
3460	IFNGR2; interferon gamma receptor 2 [KO:K05133]
6772	STAT1; signal transducer and activator of transcription 1 [KO:K11220]
3552	IL1A; interleukin 1 alpha [KO:K04383]
3553	IL1B; interleukin 1 beta [KO:K04519]
3554	IL1R1; interleukin 1 receptor type 1 [KO:K04386]
7124	TNF; tumor necrosis factor [KO:K03156]
7132	TNFRSF1A; TNF receptor superfamily member 1A [KO:K03158]
7040	TGFB1; transforming growth factor beta 1 [KO:K13375]
7042	TGFB2; transforming growth factor beta 2 [KO:K13376]
7046	TGFBR1; transforming growth factor beta receptor 1 [KO:K04674] [EC:2.7.11.30]
7048	TGFBR2; transforming growth factor beta receptor 2 [KO:K04388] [EC:2.7.11.30]
8600	TNFSF11; TNF superfamily member 11 [KO:K05473]
8792	TNFRSF11A; TNF receptor superfamily member 11a [KO:K05147]
4982	TNFRSF11B; TNF receptor superfamily member 11b [KO:K05148]
7186	TRAF2; TNF receptor associated factor 2 [KO:K03173] [EC:2.3.2.27]
7189	TRAF6; TNF receptor associated factor 6 [KO:K03175] [EC:2.3.2.27]
3932	LCK; LCK proto-oncogene, Src family tyrosine kinase [KO:K05856] [EC:2.7.10.2]
2534	FYN; FYN proto-oncogene, Src family tyrosine kinase [KO:K05703] [EC:2.7.10.2]
9020	MAP3K14; mitogen-activated protein kinase kinase kinase 14 [KO:K04466] [EC:2.7.11.25]
1147	CHUK; component of inhibitor of nuclear factor kappa B kinase complex [KO:K04467] [EC:2.7.11.10]
5971	RELB; RELB proto-oncogene, NF-kB subunit [KO:K09253]
4791	NFKB2; nuclear factor kappa B subunit 2 [KO:K04469]
6885	MAP3K7; mitogen-activated protein kinase kinase kinase 7 [KO:K04427] [EC:2.7.11.25]
10454	TAB1; TGF-beta activated kinase 1 (MAP3K7) binding protein 1 [KO:K04403]
23118	TAB2; TGF-beta activated kinase 1 (MAP3K7) binding protein 2 [KO:K04404]
8517	IKBKG; inhibitor of nuclear factor kappa B kinase regulatory subunit gamma [KO:K07210]
3551	IKBKB; inhibitor of nuclear factor kappa B kinase subunit beta [KO:K07209] [EC:2.7.11.10]
4792	NFKBIA; NFKB inhibitor alpha [KO:K04734]
5970	RELA; RELA proto-oncogene, NF-kB subunit [KO:K04735]
4790	NFKB1; nuclear factor kappa B subunit 1 [KO:K02580]
4773	NFATC2; nuclear factor of activated T cells 2 [KO:K17332]
4772	NFATC1; nuclear factor of activated T cells 1 [KO:K04446]
3456	IFNB1; interferon beta 1 [KO:K05415]
5604	MAP2K1; mitogen-activated protein kinase kinase 1 [KO:K04368] [EC:2.7.12.2]
5608	MAP2K6; mitogen-activated protein kinase kinase 6 [KO:K04433] [EC:2.7.12.2]
5600	MAPK11; mitogen-activated protein kinase 11 [KO:K04441] [EC:2.7.11.24]
6300	MAPK12; mitogen-activated protein kinase 12 [KO:K04441] [EC:2.7.11.24]
5603	MAPK13; mitogen-activated protein kinase 13 [KO:K04441] [EC:2.7.11.24]
1432	MAPK14; mitogen-activated protein kinase 14 [KO:K04441] [EC:2.7.11.24]
5609	MAP2K7; mitogen-activated protein kinase kinase 7 [KO:K04431] [EC:2.7.12.2]
5599	MAPK8; mitogen-activated protein kinase 8 [KO:K04440] [EC:2.7.11.24]
5602	MAPK10; mitogen-activated protein kinase 10 [KO:K04440] [EC:2.7.11.24]
5601	MAPK9; mitogen-activated protein kinase 9 [KO:K04440] [EC:2.7.11.24]
2353	FOS; Fos proto-oncogene, AP-1 transcription factor subunit [KO:K04379]
2354	FOSB; FosB proto-oncogene, AP-1 transcription factor subunit [KO:K09029]
2355	FOSL2; FOS like 2, AP-1 transcription factor subunit [KO:K09030]
8061	FOSL1; FOS like 1, AP-1 transcription factor subunit [KO:K04502]
3725	JUN; Jun proto-oncogene, AP-1 transcription factor subunit [KO:K04448]
3727	JUND; JunD proto-oncogene, AP-1 transcription factor subunit [KO:K04449]
3726	JUNB; JunB proto-oncogene, AP-1 transcription factor subunit [KO:K09028]
5879	RAC1; Rac family small GTPase 1 [KO:K04392]
27035	NOX1; NADPH oxidase 1 [KO:K08008]
1535	CYBA; cytochrome b-245 alpha chain [KO:K08009]
4688	NCF2; neutrophil cytosolic factor 2 [KO:K08010]
653361	NCF1; neutrophil cytosolic factor 1 [KO:K08011]
4689	NCF4; neutrophil cytosolic factor 4 [KO:K08012]
695	BTK; Bruton tyrosine kinase [KO:K07370] [EC:2.7.10.2]
7006	TEC; tec protein tyrosine kinase [KO:K07364] [EC:2.7.10.2]
126014	OSCAR; osteoclast associated Ig-like receptor [KO:K14377]
10288	LILRB2; leukocyte immunoglobulin like receptor B2 [KO:K06512]
10859	LILRB1; leukocyte immunoglobulin like receptor B1 [KO:K06512]
10990	LILRB5; leukocyte immunoglobulin like receptor B5 [KO:K06512]
11006	LILRB4; leukocyte immunoglobulin like receptor B4 [KO:K06512]
11024	LILRA1; leukocyte immunoglobulin like receptor A1 [KO:K06512]
11025	LILRB3; leukocyte immunoglobulin like receptor B3 [KO:K06512]
11026	LILRA3; leukocyte immunoglobulin like receptor A3 [KO:K06512]
11027	LILRA2; leukocyte immunoglobulin like receptor A2 [KO:K06512]
23547	LILRA4; leukocyte immunoglobulin like receptor A4 [KO:K06512]
79168	LILRA6; leukocyte immunoglobulin like receptor A6 [KO:K06512]
353514	LILRA5; leukocyte immunoglobulin like receptor A5 [KO:K06512]
102725035	leukocyte immunoglobulin-like receptor subfamily B member 3 [KO:K06512]
2209	FCGR1A; Fc fragment of IgG receptor Ia [KO:K06498]
2212	FCGR2A; Fc fragment of IgG receptor IIa [KO:K06472]
2213	FCGR2B; Fc fragment of IgG receptor IIb [KO:K12560]
9103	FCGR2C; Fc fragment of IgG receptor IIc (gene/pseudogene) [KO:K16824]
2214	FCGR3A; Fc fragment of IgG receptor IIIa [KO:K06463]
2215	FCGR3B; Fc fragment of IgG receptor IIIb [KO:K06463]
54209	TREM2; triggering receptor expressed on myeloid cells 2 [KO:K14378]
140885	SIRPA; signal regulatory protein alpha [KO:K06551]
55423	SIRPG; signal regulatory protein gamma [KO:K06551]
10326	SIRPB1; signal regulatory protein beta 1 [KO:K06551]
7305	TYROBP; transmembrane immune signaling adaptor TYROBP [KO:K07992]
6850	SYK; spleen associated tyrosine kinase [KO:K05855] [EC:2.7.10.2]
29760	BLNK; B cell linker [KO:K07371]
3937	LCP2; lymphocyte cytosolic protein 2 [KO:K07361]
5336	PLCG2; phospholipase C gamma 2 [KO:K05859] [EC:3.1.4.11]
5530	PPP3CA; protein phosphatase 3 catalytic subunit alpha [KO:K04348] [EC:3.1.3.16]
5532	PPP3CB; protein phosphatase 3 catalytic subunit beta [KO:K04348] [EC:3.1.3.16]
5533	PPP3CC; protein phosphatase 3 catalytic subunit gamma [KO:K04348] [EC:3.1.3.16]
5534	PPP3R1; protein phosphatase 3 regulatory subunit B, alpha [KO:K06268]
5535	PPP3R2; protein phosphatase 3 regulatory subunit B, beta [KO:K06268]
814	CAMK4; calcium/calmodulin dependent protein kinase IV [KO:K05869] [EC:2.7.11.17]
1385	CREB1; cAMP responsive element binding protein 1 [KO:K05870]
6688	SPI1; Spi-1 proto-oncogene [KO:K09438]
4286	MITF; melanocyte inducing transcription factor [KO:K09455]
1513	CTSK; cathepsin K [KO:K01371] [EC:3.4.22.38]
54	ACP5; acid phosphatase 5, tartrate resistant [KO:K14379] [EC:3.1.3.2]
799	CALCR; calcitonin receptor [KO:K04576]
3690	ITGB3; integrin subunit beta 3 [KO:K06493]
5468	PPARG; peroxisome proliferator activated receptor gamma [KO:K08530]
3454	IFNAR1; interferon alpha and beta receptor subunit 1 [KO:K05130]
3455	IFNAR2; interferon alpha and beta receptor subunit 2 [KO:K05131]
3716	JAK1; Janus kinase 1 [KO:K11217] [EC:2.7.10.2]
7297	TYK2; tyrosine kinase 2 [KO:K11219] [EC:2.7.10.2]
6773	STAT2; signal transducer and activator of transcription 2 [KO:K11221]
10379	IRF9; interferon regulatory factor 9 [KO:K04693]
8651	SOCS1; suppressor of cytokine signaling 1 [KO:K04694]
9021	SOCS3; suppressor of cytokine signaling 3 [KO:K04696]
9846	GAB2; GRB2 associated binding protein 2 [KO:K08091]
2274	FHL2; four and a half LIM domains 2 [KO:K14380]
1540	CYLD; CYLD lysine 63 deubiquitinase [KO:K08601] [EC:3.4.19.12]
8878	SQSTM1; sequestosome 1 [KO:K14381]
Cell cycle		hsa04110
595	CCND1; cyclin D1 [KO:K04503]
894	CCND2; cyclin D2 [KO:K10151]
896	CCND3; cyclin D3 [KO:K10152]
1019	CDK4; cyclin dependent kinase 4 [KO:K02089] [EC:2.7.11.22]
1021	CDK6; cyclin dependent kinase 6 [KO:K02091] [EC:2.7.11.22]
5925	RB1; RB transcriptional corepressor 1 [KO:K06618]
5933	RBL1; RB transcriptional corepressor like 1 [KO:K04681]
5934	RBL2; RB transcriptional corepressor like 2 [KO:K16332]
25	ABL1; ABL proto-oncogene 1, non-receptor tyrosine kinase [KO:K06619] [EC:2.7.10.2]
3065	HDAC1; histone deacetylase 1 [KO:K06067] [EC:3.5.1.98]
3066	HDAC2; histone deacetylase 2 [KO:K06067] [EC:3.5.1.98]
1869	E2F1; E2F transcription factor 1 [KO:K17454]
1870	E2F2; E2F transcription factor 2 [KO:K09389]
1871	E2F3; E2F transcription factor 3 [KO:K06620]
1874	E2F4; E2F transcription factor 4 [KO:K04682]
1875	E2F5; E2F transcription factor 5 [KO:K04682]
7027	TFDP1; transcription factor Dp-1 [KO:K04683]
7029	TFDP2; transcription factor Dp-2 [KO:K09392]
2932	GSK3B; glycogen synthase kinase 3 beta [KO:K03083] [EC:2.7.11.26]
7040	TGFB1; transforming growth factor beta 1 [KO:K13375]
7042	TGFB2; transforming growth factor beta 2 [KO:K13376]
7043	TGFB3; transforming growth factor beta 3 [KO:K13377]
4087	SMAD2; SMAD family member 2 [KO:K04500]
4088	SMAD3; SMAD family member 3 [KO:K23605]
4089	SMAD4; SMAD family member 4 [KO:K04501]
4609	MYC; MYC proto-oncogene, bHLH transcription factor [KO:K04377]
7709	ZBTB17; zinc finger and BTB domain containing 17 [KO:K10500]
1029	CDKN2A; cyclin dependent kinase inhibitor 2A [KO:K06621]
1030	CDKN2B; cyclin dependent kinase inhibitor 2B [KO:K04685]
1031	CDKN2C; cyclin dependent kinase inhibitor 2C [KO:K06622]
1032	CDKN2D; cyclin dependent kinase inhibitor 2D [KO:K06623]
1027	CDKN1B; cyclin dependent kinase inhibitor 1B [KO:K06624]
1028	CDKN1C; cyclin dependent kinase inhibitor 1C [KO:K09993]
1026	CDKN1A; cyclin dependent kinase inhibitor 1A [KO:K06625]
898	CCNE1; cyclin E1 [KO:K06626]
9134	CCNE2; cyclin E2 [KO:K06626]
1017	CDK2; cyclin dependent kinase 2 [KO:K02206] [EC:2.7.11.22]
6500	SKP1; S-phase kinase associated protein 1 [KO:K03094]
8454	CUL1; cullin 1 [KO:K03347]
9978	RBX1; ring-box 1 [KO:K03868] [EC:2.3.2.32]
6502	SKP2; S-phase kinase associated protein 2 [KO:K03875]
890	CCNA2; cyclin A2 [KO:K06627]
8900	CCNA1; cyclin A1 [KO:K06627]
990	CDC6; cell division cycle 6 [KO:K02213]
8318	CDC45; cell division cycle 45 [KO:K06628]
8317	CDC7; cell division cycle 7 [KO:K02214] [EC:2.7.11.1]
10926	DBF4; DBF4 zinc finger [KO:K06629]
983	CDK1; cyclin dependent kinase 1 [KO:K02087] [EC:2.7.11.22 2.7.11.23]
891	CCNB1; cyclin B1 [KO:K05868]
9133	CCNB2; cyclin B2 [KO:K21770]
85417	CCNB3; cyclin B3 [KO:K21771]
994	CDC25B; cell division cycle 25B [KO:K05866] [EC:3.1.3.48]
995	CDC25C; cell division cycle 25C [KO:K05867] [EC:3.1.3.48]
7534	YWHAZ; tyrosine 3-monooxygenase/tryptophan 5-monooxygenase activation protein zeta [KO:K16197]
7529	YWHAB; tyrosine 3-monooxygenase/tryptophan 5-monooxygenase activation protein beta [KO:K16197]
10971	YWHAQ; tyrosine 3-monooxygenase/tryptophan 5-monooxygenase activation protein theta [KO:K16197]
7531	YWHAE; tyrosine 3-monooxygenase/tryptophan 5-monooxygenase activation protein epsilon [KO:K06630]
7533	YWHAH; tyrosine 3-monooxygenase/tryptophan 5-monooxygenase activation protein eta [KO:K16198]
7532	YWHAG; tyrosine 3-monooxygenase/tryptophan 5-monooxygenase activation protein gamma [KO:K16198]
5347	PLK1; polo like kinase 1 [KO:K06631] [EC:2.7.11.21]
7465	WEE1; WEE1 G2 checkpoint kinase [KO:K06632] [EC:2.7.11.1]
494551	WEE2; WEE2 oocyte meiosis inhibiting kinase [KO:K06632] [EC:2.7.11.1]
9088	PKMYT1; protein kinase, membrane associated tyrosine/threonine 1 [KO:K06633] [EC:2.7.11.1]
902	CCNH; cyclin H [KO:K06634]
1022	CDK7; cyclin dependent kinase 7 [KO:K02202] [EC:2.7.11.22 2.7.11.23]
64682	ANAPC1; anaphase promoting complex subunit 1 [KO:K03348]
29882	ANAPC2; anaphase promoting complex subunit 2 [KO:K03349]
996	CDC27; cell division cycle 27 [KO:K03350]
29945	ANAPC4; anaphase promoting complex subunit 4 [KO:K03351]
51433	ANAPC5; anaphase promoting complex subunit 5 [KO:K03352]
8881	CDC16; cell division cycle 16 [KO:K03353]
51434	ANAPC7; anaphase promoting complex subunit 7 [KO:K03354]
8697	CDC23; cell division cycle 23 [KO:K03355]
10393	ANAPC10; anaphase promoting complex subunit 10 [KO:K03357]
51529	ANAPC11; anaphase promoting complex subunit 11 [KO:K03358]
246184	CDC26; cell division cycle 26 [KO:K03359]
25847	ANAPC13; anaphase promoting complex subunit 13 [KO:K12456]
991	CDC20; cell division cycle 20 [KO:K03363]
9232	PTTG1; PTTG1 regulator of sister chromatid separation, securin [KO:K06635]
10744	PTTG2; pituitary tumor-transforming 2 [KO:K06635]
9700	ESPL1; extra spindle pole bodies like 1, separase [KO:K02365] [EC:3.4.22.49]
8243	SMC1A; structural maintenance of chromosomes 1A [KO:K06636]
27127	SMC1B; structural maintenance of chromosomes 1B [KO:K06636]
9126	SMC3; structural maintenance of chromosomes 3 [KO:K06669]
10735	STAG2; stromal antigen 2 [KO:K06671]
10274	STAG1; stromal antigen 1 [KO:K06671]
5885	RAD21; RAD21 cohesin complex component [KO:K06670]
7272	TTK; TTK protein kinase [KO:K08866] [EC:2.7.12.1]
699	BUB1; BUB1 mitotic checkpoint serine/threonine kinase [KO:K02178] [EC:2.7.11.1]
9184	BUB3; BUB3 mitotic checkpoint protein [KO:K02180]
701	BUB1B; BUB1 mitotic checkpoint serine/threonine kinase B [KO:K06637] [EC:2.7.11.1]
8379	MAD1L1; mitotic arrest deficient 1 like 1 [KO:K06679]
4085	MAD2L1; mitotic arrest deficient 2 like 1 [KO:K02537]
10459	MAD2L2; mitotic arrest deficient 2 like 2 [KO:K13728]
51343	FZR1; fizzy and cell division cycle 20 related 1 [KO:K03364]
8555	CDC14B; cell division cycle 14B [KO:K06639] [EC:3.1.3.16 3.1.3.48]
8556	CDC14A; cell division cycle 14A [KO:K06639] [EC:3.1.3.16 3.1.3.48]
545	ATR; ATR serine/threonine kinase [KO:K06640] [EC:2.7.11.1]
472	ATM; ATM serine/threonine kinase [KO:K04728] [EC:2.7.11.1]
7157	TP53; tumor protein p53 [KO:K04451]
1111	CHEK1; checkpoint kinase 1 [KO:K02216] [EC:2.7.11.1]
11200	CHEK2; checkpoint kinase 2 [KO:K06641] [EC:2.7.11.1]
1387	CREBBP; CREB binding protein [KO:K04498] [EC:2.3.1.48]
2033	EP300; E1A binding protein p300 [KO:K04498] [EC:2.3.1.48]
5591	PRKDC; protein kinase, DNA-activated, catalytic subunit [KO:K06642] [EC:2.7.11.1]
4193	MDM2; MDM2 proto-oncogene [KO:K06643] [EC:2.3.2.27]
1647	GADD45A; growth arrest and DNA damage inducible alpha [KO:K04402]
4616	GADD45B; growth arrest and DNA damage inducible beta [KO:K04402]
10912	GADD45G; growth arrest and DNA damage inducible gamma [KO:K04402]
5111	PCNA; proliferating cell nuclear antigen [KO:K04802]
2810	SFN; stratifin [KO:K06644]
993	CDC25A; cell division cycle 25A [KO:K06645] [EC:3.1.3.48]
4998	ORC1; origin recognition complex subunit 1 [KO:K02603]
4999	ORC2; origin recognition complex subunit 2 [KO:K02604]
23595	ORC3; origin recognition complex subunit 3 [KO:K02605]
5000	ORC4; origin recognition complex subunit 4 [KO:K02606]
5001	ORC5; origin recognition complex subunit 5 [KO:K02607]
23594	ORC6; origin recognition complex subunit 6 [KO:K02608]
4171	MCM2; minichromosome maintenance complex component 2 [KO:K02540] [EC:3.6.4.12]
4172	MCM3; minichromosome maintenance complex component 3 [KO:K02541] [EC:3.6.4.12]
4173	MCM4; minichromosome maintenance complex component 4 [KO:K02212] [EC:3.6.4.12]
4174	MCM5; minichromosome maintenance complex component 5 [KO:K02209] [EC:3.6.4.12]
4175	MCM6; minichromosome maintenance complex component 6 [KO:K02542] [EC:3.6.4.12]
4176	MCM7; minichromosome maintenance complex component 7 [KO:K02210] [EC:3.6.4.12]
