# Supplementary material for: CHEK1 and circCHEK1_246aa evoke chromosomal instability and induce bone lesion formation in multiple myeloma
Source: Mol Cancer. 2021 Jun 5;20:84. doi: 10.1186/s12943-021-01380-0 (PMC8178856; doi:10.1186/s12943-021-01380-0)
Supplement: Supplementary file 4 — Additional file 4. Supplementary Table 2 - A list of interacting proteins for CHEK1. [file 12943_2021_1380_MOESM4_ESM.xls]

Accession	Protein Group	Protein ID	Accession	-10lgP	Coverage (%)	Coverage (%) Control	Coverage (%) OE-Circ	Area Control	Area OE-Circ	#Peptides	#Unique	#Spec Control	#Spec OE-Circ	PTM	Avg. Mass	Description	Symbol	Description	KEGG_A_class	KEGG_B_class	Pathway	K_ID	GO Component	GO Function	GO Process
ENST00000216181	1	5	ENST00000216181	465.40	75	74	72	4E10	1.82E10	334	250	856	608	Carbamidomethylation; Oxidation (M); Acetylation (Protein N-term); Phosphorylation (STY)	226530	gene=MYH9	MYH9	myosin heavy chain 9 [Source:HGNC Symbol;Acc:HGNC:7579]	Cellular Processes;Human Diseases	Infectious diseases;Cellular community - eukaryotes;Cell motility	ko04810//Regulation of actin cytoskeleton;ko04530//Tight junction;ko05132//Salmonella infection	K10352	GO:0005737//cytoplasm;GO:0043226//organelle;GO:0044444//cytoplasmic part;GO:0005829//cytosol;GO:0005615//extracellular space;GO:0005634//nucleus;GO:0043227//membrane-bounded organelle;GO:0016020//membrane;GO:0043231//intracellular membrane-bounded organelle;GO:0043228//non-membrane-bounded organelle;GO:0043234//protein complex;GO:0005576//extracellular region;GO:0071944//cell periphery;GO:0005622…	GO:0003676//nucleic acid binding;GO:0016817//hydrolase activity, acting on acid anhydrides;GO:0017111//nucleoside-triphosphatase activity;GO:0097159//organic cyclic compound binding;GO:0003674//molecular_function;GO:0003723//RNA binding;GO:0043167//ion binding;GO:0003824//catalytic activity;GO:0016887//ATPase activity;GO:1901363//heterocyclic compound binding;GO:0016818//hydrolase activity, actin…	GO:0044700//single organism signaling;GO:0043170//macromolecule metabolic process;GO:0006810//transport;GO:0051674//localization of cell;GO:0008152//metabolic process;GO:0016192//vesicle-mediated transport;GO:0061024//membrane organization;GO:0000902//cell morphogenesis;GO:0006950//response to stress;GO:0007275//multicellular organism development;GO:0002376//immune system process;GO:0048646//anat…
ENST00000246662	8	1	ENST00000246662	419.26	85	81	81	4.44E9	3.23E9	93	92	140	139	Oxidation (M); Phosphorylation (STY)	62064	gene=KRT9	KRT9	keratin 9 [Source:HGNC Symbol;Acc:HGNC:6447]	Organismal Systems	Endocrine system	ko04915//Estrogen signaling pathway	K07604	GO:0005634//nucleus;GO:0044444//cytoplasmic part;GO:0043232//intracellular non-membrane-bounded organelle;GO:0044464//cell part;GO:0043231//intracellular membrane-bounded organelle;GO:0005575//cellular_component;GO:0005623//cell;GO:0043226//organelle;GO:0005829//cytosol;GO:0043229//intracellular organelle;GO:0005622//intracellular;GO:0043228//non-membrane-bounded organelle;GO:0044421//extracellul…	GO:0003674//molecular_function;GO:0005198//structural molecule activity	GO:0006996//organelle organization;GO:0071840//cellular component organization or biogenesis;GO:0048869//cellular developmental process;GO:0030154//cell differentiation;GO:0009987//cellular process;GO:0044767//single-organism developmental process;GO:0016043//cellular component organization;GO:0007010//cytoskeleton organization;GO:0016265//death;GO:0048856//anatomical structure development;GO:003…
ENST00000269243	2	6	ENST00000269243	417.75	58	55	55	2.01E9	1.26E9	187	113	316	252	Carbamidomethylation; Oxidation (M); Phosphorylation (STY)	228997	gene=MYH10	MYH10	myosin heavy chain 10 [Source:HGNC Symbol;Acc:HGNC:7568]	Cellular Processes;Human Diseases	Cellular community - eukaryotes;Infectious diseases;Cell motility	ko04810//Regulation of actin cytoskeleton;ko04530//Tight junction;ko05132//Salmonella infection	K10352	GO:0005576//extracellular region;GO:0005737//cytoplasm;GO:0043229//intracellular organelle;GO:0005634//nucleus;GO:0005623//cell;GO:0005575//cellular_component;GO:0005622//intracellular;GO:0043228//non-membrane-bounded organelle;GO:0043226//organelle;GO:0043234//protein complex;GO:0005615//extracellular space;GO:0044421//extracellular region part;GO:0043232//intracellular non-membrane-bounded orga…	GO:0017111//nucleoside-triphosphatase activity;GO:0016462//pyrophosphatase activity;GO:0003674//molecular_function;GO:0043167//ion binding;GO:0005515//protein binding;GO:0016887//ATPase activity;GO:0003824//catalytic activity;GO:0016817//hydrolase activity, acting on acid anhydrides;GO:0005488//binding;GO:0008092//cytoskeletal protein binding;GO:0016787//hydrolase activity;GO:0016818//hydrolase a…	GO:0007010//cytoskeleton organization;GO:0000278//mitotic cell cycle;GO:0006996//organelle organization;GO:0016043//cellular component organization;GO:0051301//cell division;GO:0032989//cellular component morphogenesis;GO:0009987//cellular process;GO:0044699//single-organism process;GO:0008150//biological_process;GO:0032502//developmental process;GO:0009653//anatomical structure morphogenesis;GO:…
ENST00000345136	3	14	ENST00000345136	405.45	43	38	40	8.59E8	9.44E8	205	203	204	216	Carbamidomethylation; Oxidation (M); Phosphorylation (STY)	516204	gene=PLEC	PLEC	plectin [Source:HGNC Symbol;Acc:HGNC:9069]	-	-	-	-	GO:0005575//cellular_component;GO:0005829//cytosol;GO:0005615//extracellular space;GO:0005856//cytoskeleton;GO:0044424//intracellular part;GO:0043229//intracellular organelle;GO:0043232//intracellular non-membrane-bounded organelle;GO:0005886//plasma membrane;GO:0044421//extracellular region part;GO:0044464//cell part;GO:0005622//intracellular;GO:0043226//organelle;GO:0005737//cytoplasm;GO:004322…	GO:0005515//protein binding;GO:0005198//structural molecule activity;GO:0003674//molecular_function;GO:0003676//nucleic acid binding;GO:1901363//heterocyclic compound binding;GO:0005488//binding;GO:0008092//cytoskeletal protein binding;GO:0003723//RNA binding;GO:0097159//organic cyclic compound binding	GO:0071840//cellular component organization or biogenesis;GO:0016043//cellular component organization;GO:0009987//cellular process;GO:0034330//cell junction organization;GO:0044763//single-organism cellular process;GO:0008150//biological_process;GO:0044085//cellular component biogenesis;GO:0022607//cellular component assembly;GO:0044699//single-organism process
ENST00000252244	4	2	ENST00000252244	399.44	74	69	71	8.39E9	6.17E9	113	94	211	186	Carbamidomethylation; Oxidation (M)	66039	gene=KRT1	KRT1	keratin 1 [Source:HGNC Symbol;Acc:HGNC:6412]	-	-	-	-	GO:0043226//organelle;GO:0005634//nucleus;GO:0044444//cytoplasmic part;GO:0031410//cytoplasmic vesicle;GO:0043231//intracellular membrane-bounded organelle;GO:0043227//membrane-bounded organelle;GO:0031982//vesicle;GO:0043228//non-membrane-bounded organelle;GO:0071944//cell periphery;GO:0005575//cellular_component;GO:0005615//extracellular space;GO:0044421//extracellular region part;GO:0005829//c…	GO:0005198//structural molecule activity;GO:0003674//molecular_function	GO:0048869//cellular developmental process;GO:0002376//immune system process;GO:0006464//cellular protein modification process;GO:0044237//cellular metabolic process;GO:0048856//anatomical structure development;GO:0008150//biological_process;GO:0065007//biological regulation;GO:0043170//macromolecule metabolic process;GO:0009987//cellular process;GO:0044260//cellular macromolecule metabolic proce…
ENST00000260818	5	11	ENST00000260818	398.51	51	45	46	1.63E9	2.13E9	125	125	163	195	Carbamidomethylation; Oxidation (M)	254412	gene=DNAJC13	DNAJC13	DnaJ heat shock protein family (Hsp40) member C13 [Source:HGNC Symbol;Acc:HGNC:30343]	-	-	-	-	GO:0005622//intracellular;GO:0044464//cell part;GO:0016020//membrane;GO:0043227//membrane-bounded organelle;GO:0012505//endomembrane system;GO:0043226//organelle;GO:0005764//lysosome;GO:0005615//extracellular space;GO:0005576//extracellular region;GO:0005737//cytoplasm;GO:0043234//protein complex;GO:0031982//vesicle;GO:0044444//cytoplasmic part;GO:0005829//cytosol;GO:0005768//endosome;GO:0032991/…	GO:0003674//molecular_function	GO:0006810//transport;GO:0044767//single-organism developmental process;GO:0044763//single-organism cellular process;GO:0008150//biological_process;GO:0051179//localization;GO:0032502//developmental process;GO:0002376//immune system process;GO:0009987//cellular process;GO:0016192//vesicle-mediated transport;GO:0044699//single-organism process;GO:0030154//cell differentiation;GO:0048869//cellular …
ENST00000553916	6	29	ENST00000553916	374.63	50	48	45	1.02E7	3.64E6	123	2	167	180	Carbamidomethylation; Oxidation (M); Acetylation (Protein N-term); Phosphorylation (STY)	215473	gene=MYO5A	MYO5A	myosin VA [Source:HGNC Symbol;Acc:HGNC:7602]	-	-	-	-	GO:0005856//cytoskeleton;GO:0043229//intracellular organelle;GO:0043234//protein complex;GO:0043226//organelle;GO:0043232//intracellular non-membrane-bounded organelle;GO:0044464//cell part;GO:0005623//cell;GO:0044424//intracellular part;GO:0005575//cellular_component;GO:0005622//intracellular;GO:0043228//non-membrane-bounded organelle;GO:0032991//macromolecular complex	GO:0043167//ion binding;GO:0003674//molecular_function;GO:0005488//binding	-
ENST00000356338	7	30	ENST00000356338	372.59	50	48	46	8.48E6	4.43E6	122	1	165	179	Carbamidomethylation; Oxidation (M); Acetylation (Protein N-term); Phosphorylation (STY)	212271	gene=MYO5A	MYO5A	myosin VA [Source:HGNC Symbol;Acc:HGNC:7602]	-	-	-	-	GO:0043232//intracellular non-membrane-bounded organelle;GO:0005623//cell;GO:0005764//lysosome;GO:0012505//endomembrane system;GO:0032991//macromolecular complex;GO:0031982//vesicle;GO:0005622//intracellular;GO:0043227//membrane-bounded organelle;GO:0044421//extracellular region part;GO:0005783//endoplasmic reticulum;GO:0005768//endosome;GO:0043226//organelle;GO:0005777//peroxisome;GO:0044464//ce…	GO:0019899//enzyme binding;GO:0003676//nucleic acid binding;GO:0003674//molecular_function;GO:1901363//heterocyclic compound binding;GO:0005488//binding;GO:0008092//cytoskeletal protein binding;GO:0097159//organic cyclic compound binding;GO:0043167//ion binding;GO:0003723//RNA binding;GO:0005515//protein binding	GO:0044699//single-organism process;GO:0008150//biological_process;GO:0061024//membrane organization;GO:0044765//single-organism transport;GO:0030705//cytoskeleton-dependent intracellular transport;GO:0051234//establishment of localization;GO:0016043//cellular component organization;GO:0006810//transport;GO:0016192//vesicle-mediated transport;GO:0051649//establishment of localization in cell;GO:1…
ENST00000399231	7	31	ENST00000399231	372.59	50	47	45	8.48E6	4.43E6	122	1	165	179	Carbamidomethylation; Oxidation (M); Acetylation (Protein N-term); Phosphorylation (STY)	215403	gene=MYO5A	MYO5A	myosin VA [Source:HGNC Symbol;Acc:HGNC:7602]	-	-	-	-	GO:0044424//intracellular part;GO:0043234//protein complex;GO:0005615//extracellular space;GO:0005764//lysosome;GO:0043231//intracellular membrane-bounded organelle;GO:0005575//cellular_component;GO:0043226//organelle;GO:0043227//membrane-bounded organelle;GO:0031410//cytoplasmic vesicle;GO:0042579//microbody;GO:0005576//extracellular region;GO:0044464//cell part;GO:0005829//cytosol;GO:0012505//e…	GO:0003676//nucleic acid binding;GO:0005515//protein binding;GO:1901363//heterocyclic compound binding;GO:0003674//molecular_function;GO:0043167//ion binding;GO:0008092//cytoskeletal protein binding;GO:0005488//binding;GO:0019899//enzyme binding;GO:0003723//RNA binding;GO:0097159//organic cyclic compound binding	GO:0071704//organic substance metabolic process;GO:0043473//pigmentation;GO:0023052//signaling;GO:0016192//vesicle-mediated transport;GO:0007165//signal transduction;GO:0050877//neurological system process;GO:0044700//single organism signaling;GO:0016043//cellular component organization;GO:1902578//single-organism localization;GO:0006810//transport;GO:0050896//response to stimulus;GO:0032501//mul…
ENST00000269576	10	3	ENST00000269576	346.20	79	73	68	5.87E9	4.24E9	75	64	118	113	Carbamidomethylation; Oxidation (M); Phosphorylation (STY)	58827	gene=KRT10	KRT10	keratin 10 [Source:HGNC Symbol;Acc:HGNC:6413]	Human Diseases;Organismal Systems	Endocrine system;Infectious diseases	ko04915//Estrogen signaling pathway;ko05150//Staphylococcus aureus infection	K07604	GO:0005575//cellular_component;GO:0043229//intracellular organelle;GO:0044444//cytoplasmic part;GO:0016020//membrane;GO:0005634//nucleus;GO:0043226//organelle;GO:0043228//non-membrane-bounded organelle;GO:0005623//cell;GO:0043227//membrane-bounded organelle;GO:0043231//intracellular membrane-bounded organelle;GO:0044421//extracellular region part;GO:0005856//cytoskeleton;GO:0005886//plasma membra…	GO:0005198//structural molecule activity;GO:0003674//molecular_function	GO:0036211//protein modification process;GO:0044267//cellular protein metabolic process;GO:0019538//protein metabolic process;GO:0009987//cellular process;GO:0044763//single-organism cellular process;GO:0043170//macromolecule metabolic process;GO:0048856//anatomical structure development;GO:0044767//single-organism developmental process;GO:0006464//cellular protein modification process;GO:0016265…
ENST00000366544	13	9	ENST00000366544	344.16	51	49	45	3.84E6	3.38E6	72	1	101	90	Carbamidomethylation; Oxidation (M); Phosphorylation (STY)	164538	gene=CEP170	CEP170	centrosomal protein 170 [Source:HGNC Symbol;Acc:HGNC:28920]	-	-	-	-	GO:0031975//envelope;GO:0043231//intracellular membrane-bounded organelle;GO:0044464//cell part;GO:0012505//endomembrane system;GO:0015630//microtubule cytoskeleton;GO:0044446//intracellular organelle part;GO:0044428//nuclear part;GO:0005622//intracellular;GO:0005575//cellular_component;GO:0005815//microtubule organizing center;GO:0031967//organelle envelope;GO:0044422//organelle part;GO:0043226/…	GO:0003674//molecular_function	-
ENST00000366542	12	12	ENST00000366542	342.95	48	47	43	1.64E6	1.2E6	72	1	101	90	Carbamidomethylation; Oxidation (M); Phosphorylation (STY)	175292	gene=CEP170	CEP170	centrosomal protein 170 [Source:HGNC Symbol;Acc:HGNC:28920]	-	-	-	-	GO:0012505//endomembrane system;GO:0005623//cell;GO:0043229//intracellular organelle;GO:0044446//intracellular organelle part;GO:0005622//intracellular;GO:0005575//cellular_component;GO:0031967//organelle envelope;GO:0005737//cytoplasm;GO:0044424//intracellular part;GO:0043226//organelle;GO:0043231//intracellular membrane-bounded organelle;GO:0043228//non-membrane-bounded organelle;GO:0015630//mi…	GO:0003674//molecular_function	-
ENST00000309680	9	4	ENST00000309680	340.62	77	74	74	2.33E9	1.7E9	67	52	114	113	Carbamidomethylation; Oxidation (M); Acetylation (Protein N-term)	65433	gene=KRT2	KRT2	keratin 2 [Source:HGNC Symbol;Acc:HGNC:6439]	-	-	-	-	GO:0043229//intracellular organelle;GO:0005623//cell;GO:0043228//non-membrane-bounded organelle;GO:0005615//extracellular space;GO:0005622//intracellular;GO:0016020//membrane;GO:0043227//membrane-bounded organelle;GO:0043232//intracellular non-membrane-bounded organelle;GO:0044424//intracellular part;GO:0005737//cytoplasm;GO:0044444//cytoplasmic part;GO:0005575//cellular_component;GO:0005886//pla…	GO:0008092//cytoskeletal protein binding;GO:0003674//molecular_function;GO:0005488//binding;GO:0005198//structural molecule activity;GO:0005515//protein binding	GO:0019538//protein metabolic process;GO:0006928//movement of cell or subcellular component;GO:0007010//cytoskeleton organization;GO:0016043//cellular component organization;GO:0043170//macromolecule metabolic process;GO:0043412//macromolecule modification;GO:0008150//biological_process;GO:0051179//localization;GO:0008152//metabolic process;GO:0044237//cellular metabolic process;GO:0040011//locom…
ENST00000268182	16	24	ENST00000268182	336.68	38	33	36	2.97E8	3.83E8	68	65	70	83	Carbamidomethylation; Oxidation (M); Acetylation (Protein N-term); Phosphorylation (STY)	189251	gene=IQGAP1	IQGAP1	IQ motif containing GTPase activating protein 1 [Source:HGNC Symbol;Acc:HGNC:6110]	Cellular Processes;Human Diseases	Cell motility;Cellular community - eukaryotes;Cancers	ko05205//Proteoglycans in cancer;ko04810//Regulation of actin cytoskeleton;ko04520//Adherens junction	K16848	GO:0043234//protein complex;GO:0005829//cytosol;GO:0005737//cytoplasm;GO:0043231//intracellular membrane-bounded organelle;GO:0005615//extracellular space;GO:0005634//nucleus;GO:0031982//vesicle;GO:0005886//plasma membrane;GO:0005575//cellular_component;GO:0005623//cell;GO:0044421//extracellular region part;GO:0005856//cytoskeleton;GO:0005622//intracellular;GO:0032991//macromolecular complex;GO:0…	GO:0019899//enzyme binding;GO:0043167//ion binding;GO:0008289//lipid binding;GO:0030234//enzyme regulator activity;GO:0098772//molecular function regulator;GO:0003674//molecular_function;GO:0005515//protein binding;GO:0005488//binding	GO:0065007//biological regulation;GO:0022610//biological adhesion;GO:0051179//localization;GO:0034330//cell junction organization;GO:0006810//transport;GO:0044699//single-organism process;GO:0000902//cell morphogenesis;GO:0007165//signal transduction;GO:0048870//cell motility;GO:0048856//anatomical structure development;GO:0044267//cellular protein metabolic process;GO:0009653//anatomical structu…
ENST00000572621	14	48	ENST00000572621	334.35	35	28	30	4.56E8	5.27E8	83	83	88	96	Carbamidomethylation; Oxidation (M); Acetylation (Protein N-term)	273599	gene=PRPF8	PRPF8	pre-mRNA processing factor 8 [Source:HGNC Symbol;Acc:HGNC:17340]	Genetic Information Processing	Transcription	ko03040//Spliceosome	K12856	GO:0044428//nuclear part;GO:0031981//nuclear lumen;GO:0043226//organelle;GO:0005654//nucleoplasm;GO:0044422//organelle part;GO:0070013//intracellular organelle lumen;GO:0005634//nucleus;GO:0031974//membrane-enclosed lumen;GO:0044446//intracellular organelle part;GO:0005622//intracellular;GO:0044424//intracellular part;GO:0043227//membrane-bounded organelle;GO:0043233//organelle lumen;GO:0043229//…	GO:0032182//ubiquitin-like protein binding;GO:1901363//heterocyclic compound binding;GO:0097159//organic cyclic compound binding;GO:0005488//binding;GO:0003723//RNA binding;GO:0003674//molecular_function;GO:0005515//protein binding;GO:0003676//nucleic acid binding	GO:0006396//RNA processing;GO:0044238//primary metabolic process;GO:0022607//cellular component assembly;GO:0044085//cellular component biogenesis;GO:0034622//cellular macromolecular complex assembly;GO:0008152//metabolic process;GO:0006139//nucleobase-containing compound metabolic process;GO:0008150//biological_process;GO:0071826//ribonucleoprotein complex subunit organization;GO:0006725//cellul…
ENST00000304992	14	49	ENST00000304992	334.35	35	28	30	4.56E8	5.27E8	83	83	88	96	Carbamidomethylation; Oxidation (M); Acetylation (Protein N-term)	273599	gene=PRPF8	PRPF8	pre-mRNA processing factor 8 [Source:HGNC Symbol;Acc:HGNC:17340]	Genetic Information Processing	Transcription	ko03040//Spliceosome	K12856	GO:0044424//intracellular part;GO:0043233//organelle lumen;GO:0070013//intracellular organelle lumen;GO:0043229//intracellular organelle;GO:0043227//membrane-bounded organelle;GO:0005634//nucleus;GO:0044428//nuclear part;GO:0005623//cell;GO:0044422//organelle part;GO:0043231//intracellular membrane-bounded organelle;GO:0005622//intracellular;GO:0044446//intracellular organelle part;GO:0031974//me…	GO:0003676//nucleic acid binding;GO:0032182//ubiquitin-like protein binding;GO:0005488//binding;GO:0003723//RNA binding;GO:0003674//molecular_function;GO:0005515//protein binding;GO:1901363//heterocyclic compound binding;GO:0097159//organic cyclic compound binding	GO:0016043//cellular component organization;GO:0043933//macromolecular complex subunit organization;GO:0009987//cellular process;GO:0043170//macromolecule metabolic process;GO:0022618//ribonucleoprotein complex assembly;GO:1901360//organic cyclic compound metabolic process;GO:0022607//cellular component assembly;GO:0006397//mRNA processing;GO:0006396//RNA processing;GO:0010467//gene expression;GO…
ENST00000323853	15	45	ENST00000323853	328.02	36	26	35	4.77E8	6.06E8	76	76	76	91	Carbamidomethylation; Oxidation (M)	244505	gene=SNRNP200	SNRNP200	small nuclear ribonucleoprotein U5 subunit 200 [Source:HGNC Symbol;Acc:HGNC:30859]	Genetic Information Processing	Transcription	ko03040//Spliceosome	K12854	GO:0005654//nucleoplasm;GO:0005634//nucleus;GO:0043226//organelle;GO:0031981//nuclear lumen;GO:0043233//organelle lumen;GO:0044464//cell part;GO:0044428//nuclear part;GO:0044422//organelle part;GO:0044446//intracellular organelle part;GO:0043231//intracellular membrane-bounded organelle;GO:0031974//membrane-enclosed lumen;GO:0005575//cellular_component;GO:0005623//cell;GO:0043229//intracellular o…	GO:0017111//nucleoside-triphosphatase activity;GO:0016887//ATPase activity;GO:0016818//hydrolase activity, acting on acid anhydrides, in phosphorus-containing anhydrides;GO:0003674//molecular_function;GO:0003723//RNA binding;GO:0005488//binding;GO:0016462//pyrophosphatase activity;GO:0016817//hydrolase activity, acting on acid anhydrides;GO:0004386//helicase activity;GO:1901363//heterocyclic comp…	GO:0006396//RNA processing;GO:0044699//single-organism process;GO:0048869//cellular developmental process;GO:0022607//cellular component assembly;GO:0008150//biological_process;GO:0034641//cellular nitrogen compound metabolic process;GO:0046483//heterocycle metabolic process;GO:0006725//cellular aromatic compound metabolic process;GO:0065003//macromolecular complex assembly;GO:0009987//cellular p…
ENST00000395811	22	26	ENST00000395811	316.64	59	49	57	6.62E7	4.8E7	58	17	63	77	Carbamidomethylation; Oxidation (M); Phosphorylation (STY)	118103	gene=MPRIP	MPRIP	myosin phosphatase Rho interacting protein [Source:HGNC Symbol;Acc:HGNC:30321]	-	-	-	-	GO:0043229//intracellular organelle;GO:0043226//organelle;GO:0005829//cytosol;GO:0005737//cytoplasm;GO:0043232//intracellular non-membrane-bounded organelle;GO:0005622//intracellular;GO:0044464//cell part;GO:0044444//cytoplasmic part;GO:0043228//non-membrane-bounded organelle;GO:0044424//intracellular part;GO:0005623//cell;GO:0005575//cellular_component;GO:0005856//cytoskeleton	GO:0005515//protein binding;GO:0005488//binding;GO:0008092//cytoskeletal protein binding;GO:0003674//molecular_function	-
ENST00000546369	25	28	ENST00000546369	312.65	51	50	47	3.7E8	3.51E8	54	53	63	65	Carbamidomethylation; Oxidation (M); Phosphorylation (STY)	105641	gene=PPP1R12A	PPP1R12A	protein phosphatase 1 regulatory subunit 12A [Source:HGNC Symbol;Acc:HGNC:7618]	Organismal Systems;Cellular Processes;Environmental Information Processing;Human Diseases	Cellular community - eukaryotes;Signal transduction;Cancers;Circulatory system;Cell motility;Immune system;Endocrine system	ko05205//Proteoglycans in cancer;ko04024//cAMP signaling pathway;ko04810//Regulation of actin cytoskeleton;ko04510//Focal adhesion;ko04022//cGMP - PKG signaling pathway;ko04921//Oxytocin signaling pathway;ko04270//Vascular smooth muscle contraction;ko04611//Platelet activation	K06270	GO:0044424//intracellular part;GO:0043227//membrane-bounded organelle;GO:0044422//organelle part;GO:0043234//protein complex;GO:0005737//cytoplasm;GO:0005575//cellular_component;GO:0044464//cell part;GO:0005829//cytosol;GO:0005694//chromosome;GO:0044446//intracellular organelle part;GO:0044430//cytoskeletal part;GO:0043228//non-membrane-bounded organelle;GO:0044428//nuclear part;GO:0015630//micro…	GO:0003674//molecular_function;GO:0019899//enzyme binding;GO:0005515//protein binding;GO:0030234//enzyme regulator activity;GO:0005488//binding;GO:0004871//signal transducer activity;GO:0098772//molecular function regulator	GO:0009058//biosynthetic process;GO:0044260//cellular macromolecule metabolic process;GO:0009987//cellular process;GO:0044700//single organism signaling;GO:0022610//biological adhesion;GO:0006464//cellular protein modification process;GO:0050794//regulation of cellular process;GO:0034641//cellular nitrogen compound metabolic process;GO:0007154//cell communication;GO:0016043//cellular component or…
ENST00000261207	25	36	ENST00000261207	312.65	47	46	43	3.7E8	3.51E8	54	53	63	65	Carbamidomethylation; Oxidation (M); Phosphorylation (STY)	115281	gene=PPP1R12A	PPP1R12A	protein phosphatase 1 regulatory subunit 12A [Source:HGNC Symbol;Acc:HGNC:7618]	Human Diseases;Environmental Information Processing;Cellular Processes;Organismal Systems	Cell motility;Circulatory system;Signal transduction;Cancers;Cellular community - eukaryotes;Immune system;Endocrine system	ko05205//Proteoglycans in cancer;ko04024//cAMP signaling pathway;ko04810//Regulation of actin cytoskeleton;ko04510//Focal adhesion;ko04022//cGMP - PKG signaling pathway;ko04921//Oxytocin signaling pathway;ko04270//Vascular smooth muscle contraction;ko04611//Platelet activation	K06270	GO:0005815//microtubule organizing center;GO:0043233//organelle lumen;GO:0043229//intracellular organelle;GO:0005622//intracellular;GO:0044430//cytoskeletal part;GO:0044446//intracellular organelle part;GO:0031981//nuclear lumen;GO:0032991//macromolecular complex;GO:0005575//cellular_component;GO:0044422//organelle part;GO:0005856//cytoskeleton;GO:0070013//intracellular organelle lumen;GO:0044444…	GO:0005515//protein binding;GO:0005488//binding;GO:0004871//signal transducer activity;GO:0003674//molecular_function;GO:0098772//molecular function regulator;GO:0019899//enzyme binding;GO:0030234//enzyme regulator activity	GO:0051716//cellular response to stimulus;GO:0043412//macromolecule modification;GO:0034641//cellular nitrogen compound metabolic process;GO:0050789//regulation of biological process;GO:0019538//protein metabolic process;GO:0044267//cellular protein metabolic process;GO:0022610//biological adhesion;GO:0071840//cellular component organization or biogenesis;GO:0006807//nitrogen compound metabolic p…
ENST00000450142	25	37	ENST00000450142	312.65	47	46	43	3.7E8	3.51E8	54	53	63	65	Carbamidomethylation; Oxidation (M); Phosphorylation (STY)	115281	gene=PPP1R12A	PPP1R12A	protein phosphatase 1 regulatory subunit 12A [Source:HGNC Symbol;Acc:HGNC:7618]	Organismal Systems;Cellular Processes;Human Diseases;Environmental Information Processing	Endocrine system;Immune system;Signal transduction;Cancers;Cellular community - eukaryotes;Circulatory system;Cell motility	ko05205//Proteoglycans in cancer;ko04024//cAMP signaling pathway;ko04810//Regulation of actin cytoskeleton;ko04510//Focal adhesion;ko04022//cGMP - PKG signaling pathway;ko04921//Oxytocin signaling pathway;ko04270//Vascular smooth muscle contraction;ko04611//Platelet activation	K06270	GO:0044422//organelle part;GO:0005815//microtubule organizing center;GO:0005654//nucleoplasm;GO:0044424//intracellular part;GO:0031974//membrane-enclosed lumen;GO:0005575//cellular_component;GO:0005737//cytoplasm;GO:0043226//organelle;GO:0043234//protein complex;GO:0032991//macromolecular complex;GO:0043227//membrane-bounded organelle;GO:0015630//microtubule cytoskeleton;GO:0043228//non-membrane-…	GO:0005488//binding;GO:0019899//enzyme binding;GO:0003674//molecular_function;GO:0030234//enzyme regulator activity;GO:0005515//protein binding;GO:0004871//signal transducer activity;GO:0098772//molecular function regulator	GO:0051179//localization;GO:0044267//cellular protein metabolic process;GO:0008152//metabolic process;GO:0051716//cellular response to stimulus;GO:0071840//cellular component organization or biogenesis;GO:0016482//cytoplasmic transport;GO:0043412//macromolecule modification;GO:0022610//biological adhesion;GO:0016043//cellular component organization;GO:0044699//single-organism process;GO:0046907//…
ENST00000318217	34	35	ENST00000318217	312.54	47	45	39	3.55E8	2.79E8	51	49	58	53	Carbamidomethylation; Oxidation (M); Acetylation (Protein N-term)	116202	gene=MYO1D	MYO1D	myosin ID [Source:HGNC Symbol;Acc:HGNC:7598]	-	-	-	-	GO:0031982//vesicle;GO:0044444//cytoplasmic part;GO:0005576//extracellular region;GO:0043232//intracellular non-membrane-bounded organelle;GO:0005622//intracellular;GO:0005856//cytoskeleton;GO:0005615//extracellular space;GO:0005886//plasma membrane;GO:0071944//cell periphery;GO:0032991//macromolecular complex;GO:0031410//cytoplasmic vesicle;GO:0043234//protein complex;GO:0005623//cell;GO:0044464…	GO:0003824//catalytic activity;GO:0016817//hydrolase activity, acting on acid anhydrides;GO:0016818//hydrolase activity, acting on acid anhydrides, in phosphorus-containing anhydrides;GO:0005515//protein binding;GO:0003674//molecular_function;GO:0005488//binding;GO:0008092//cytoskeletal protein binding;GO:0016462//pyrophosphatase activity;GO:0016887//ATPase activity;GO:0017111//nucleoside-triphos…	GO:0008150//biological_process;GO:0051234//establishment of localization;GO:0006810//transport;GO:0016192//vesicle-mediated transport;GO:0051179//localization;GO:0032502//developmental process;GO:0048856//anatomical structure development
ENST00000545534	20	53	ENST00000545534	310.92	49	44	46	1.45E9	8.5E8	65	60	77	69	Carbamidomethylation; Oxidation (M); Acetylation (Protein N-term); Phosphorylation (STY)	118994	gene=MYO1C	MYO1C	myosin IC [Source:HGNC Symbol;Acc:HGNC:7597]	-	-	-	-	GO:0043229//intracellular organelle;GO:0044464//cell part;GO:0043231//intracellular membrane-bounded organelle;GO:0043234//protein complex;GO:0043233//organelle lumen;GO:0044428//nuclear part;GO:0043228//non-membrane-bounded organelle;GO:0044424//intracellular part;GO:0031974//membrane-enclosed lumen;GO:0043227//membrane-bounded organelle;GO:0070013//intracellular organelle lumen;GO:0031981//nucl…	GO:0005488//binding;GO:0043167//ion binding;GO:0003674//molecular_function	-
ENST00000438665	20	54	ENST00000438665	310.92	49	44	45	1.45E9	8.5E8	65	60	77	69	Carbamidomethylation; Oxidation (M); Acetylation (Protein N-term); Phosphorylation (STY)	119628	gene=MYO1C	MYO1C	myosin IC [Source:HGNC Symbol;Acc:HGNC:7597]	-	-	-	-	GO:0044421//extracellular region part;GO:0005737//cytoplasm;GO:0005634//nucleus;GO:0044464//cell part;GO:0031967//organelle envelope;GO:0005829//cytosol;GO:0012505//endomembrane system;GO:0005575//cellular_component;GO:0043232//intracellular non-membrane-bounded organelle;GO:0031410//cytoplasmic vesicle;GO:0031981//nuclear lumen;GO:0005615//extracellular space;GO:0043234//protein complex;GO:00432…	GO:0019899//enzyme binding;GO:0003674//molecular_function;GO:0005515//protein binding;GO:0005488//binding;GO:0008092//cytoskeletal protein binding;GO:0043167//ion binding	GO:0006605//protein targeting;GO:0002376//immune system process;GO:0050896//response to stimulus;GO:0007154//cell communication;GO:0071840//cellular component organization or biogenesis;GO:0016043//cellular component organization;GO:0044699//single-organism process;GO:0051716//cellular response to stimulus;GO:0044765//single-organism transport;GO:0044085//cellular component biogenesis;GO:0023052/…
ENST00000379310	30	71	ENST00000379310	310.02	36	29	30	1.67E8	1.59E8	64	63	59	62	Carbamidomethylation	214823	gene=VWA8	VWA8	von Willebrand factor A domain containing 8 [Source:HGNC Symbol;Acc:HGNC:29071]	-	-	-	-	GO:0044464//cell part;GO:0043226//organelle;GO:0043231//intracellular membrane-bounded organelle;GO:0005623//cell;GO:0044444//cytoplasmic part;GO:0005622//intracellular;GO:0044424//intracellular part;GO:0043229//intracellular organelle;GO:0005575//cellular_component;GO:0005739//mitochondrion;GO:0043227//membrane-bounded organelle;GO:0005737//cytoplasm	GO:0016817//hydrolase activity, acting on acid anhydrides;GO:0003674//molecular_function;GO:0005488//binding;GO:0043167//ion binding;GO:0016887//ATPase activity;GO:0003824//catalytic activity;GO:0016462//pyrophosphatase activity;GO:0016818//hydrolase activity, acting on acid anhydrides, in phosphorus-containing anhydrides;GO:0016787//hydrolase activity;GO:0017111//nucleoside-triphosphatase activi…	-
ENST00000380817	26	98	ENST00000380817	306.51	34	32	28	2.57E8	2.08E8	61	57	68	60	Carbamidomethylation; Oxidation (M)	211047	gene=SBF1	SBF1	SET binding factor 1 [Source:HGNC Symbol;Acc:HGNC:10542]	-	-	-	-	GO:0005737//cytoplasm;GO:0005829//cytosol;GO:0043227//membrane-bounded organelle;GO:0043231//intracellular membrane-bounded organelle;GO:0005575//cellular_component;GO:0044424//intracellular part;GO:0012505//endomembrane system;GO:0044444//cytoplasmic part;GO:0043226//organelle;GO:0005783//endoplasmic reticulum;GO:0005634//nucleus;GO:0043229//intracellular organelle;GO:0044464//cell part;GO:00056…	GO:0019899//enzyme binding;GO:0016788//hydrolase activity, acting on ester bonds;GO:0016787//hydrolase activity;GO:0005515//protein binding;GO:0005488//binding;GO:0030234//enzyme regulator activity;GO:0042578//phosphoric ester hydrolase activity;GO:0003674//molecular_function;GO:0098772//molecular function regulator;GO:0016791//phosphatase activity;GO:0003824//catalytic activity	GO:0044237//cellular metabolic process;GO:0008150//biological_process;GO:0036211//protein modification process;GO:0019538//protein metabolic process;GO:0009058//biosynthetic process;GO:0044260//cellular macromolecule metabolic process;GO:0044699//single-organism process;GO:0006629//lipid metabolic process;GO:0043170//macromolecule metabolic process;GO:0006464//cellular protein modification proces…
ENST00000331495	21	88	ENST00000331495	306.16	39	35	37	3.09E8	2.48E8	55	14	70	71	Carbamidomethylation; Oxidation (M); Phosphorylation (STY)	121853	gene=FMNL1	FMNL1	formin like 1 [Source:HGNC Symbol;Acc:HGNC:1212]	-	-	-	-	GO:0016020//membrane;GO:0043229//intracellular organelle;GO:0005623//cell;GO:0005576//extracellular region;GO:0005615//extracellular space;GO:0044424//intracellular part;GO:0005737//cytoplasm;GO:0031410//cytoplasmic vesicle;GO:0043226//organelle;GO:0005575//cellular_component;GO:0044421//extracellular region part;GO:0031982//vesicle;GO:0044444//cytoplasmic part;GO:0071944//cell periphery;GO:00058…	GO:0008092//cytoskeletal protein binding;GO:0005488//binding;GO:0005515//protein binding;GO:0003674//molecular_function;GO:0019899//enzyme binding	GO:0048870//cell motility;GO:0016043//cellular component organization;GO:0071840//cellular component organization or biogenesis;GO:0007010//cytoskeleton organization;GO:0000902//cell morphogenesis;GO:0044763//single-organism cellular process;GO:0048856//anatomical structure development;GO:0044699//single-organism process;GO:0009653//anatomical structure morphogenesis;GO:0009987//cellular process;…
ENST00000339514	39	39	ENST00000339514	302.85	41	37	36	6.32E6	2.47E6	45	1	54	48	Carbamidomethylation; Oxidation (M)	124951	gene=MYO1B	MYO1B	myosin IB [Source:HGNC Symbol;Acc:HGNC:7596]	-	-	-	-	GO:0032991//macromolecular complex;GO:0005768//endosome;GO:0043232//intracellular non-membrane-bounded organelle;GO:0031982//vesicle;GO:0031410//cytoplasmic vesicle;GO:0043228//non-membrane-bounded organelle;GO:0043234//protein complex;GO:0005575//cellular_component;GO:0043231//intracellular membrane-bounded organelle;GO:0016020//membrane;GO:0043226//organelle;GO:0044421//extracellular region par…	GO:0008092//cytoskeletal protein binding;GO:0005515//protein binding;GO:0008289//lipid binding;GO:0003674//molecular_function;GO:0005488//binding;GO:0043167//ion binding	GO:0016192//vesicle-mediated transport;GO:0071840//cellular component organization or biogenesis;GO:0006810//transport;GO:0051234//establishment of localization;GO:0008150//biological_process;GO:0016043//cellular component organization;GO:0051179//localization;GO:0009987//cellular process;GO:0006996//organelle organization;GO:0007010//cytoskeleton organization;GO:0044085//cellular component bioge…
ENST00000392316	40	40	ENST00000392316	301.80	40	36	35	2.13E6	1.37E6	45	1	53	47	Carbamidomethylation; Oxidation (M)	128481	gene=MYO1B	MYO1B	myosin IB [Source:HGNC Symbol;Acc:HGNC:7596]	-	-	-	-	GO:0005886//plasma membrane;GO:0032991//macromolecular complex;GO:0044424//intracellular part;GO:0005575//cellular_component;GO:0071944//cell periphery;GO:0044464//cell part;GO:0043226//organelle;GO:0043229//intracellular organelle;GO:0043234//protein complex;GO:0005856//cytoskeleton;GO:0043228//non-membrane-bounded organelle;GO:0005622//intracellular;GO:0005623//cell;GO:0016020//membrane;GO:0043…	GO:0005488//binding;GO:0043167//ion binding;GO:0003674//molecular_function	-
ENST00000304164	40	41	ENST00000304164	301.80	39	35	34	2.13E6	1.37E6	45	1	53	47	Carbamidomethylation; Oxidation (M)	131985	gene=MYO1B	MYO1B	myosin IB [Source:HGNC Symbol;Acc:HGNC:7596]	-	-	-	-	GO:0044421//extracellular region part;GO:0005886//plasma membrane;GO:0043231//intracellular membrane-bounded organelle;GO:0071944//cell periphery;GO:0043232//intracellular non-membrane-bounded organelle;GO:0005737//cytoplasm;GO:0005623//cell;GO:0043226//organelle;GO:0031410//cytoplasmic vesicle;GO:0016020//membrane;GO:0005768//endosome;GO:0032991//macromolecular complex;GO:0005576//extracellular …	GO:0008289//lipid binding;GO:0005515//protein binding;GO:0008092//cytoskeletal protein binding;GO:0043167//ion binding;GO:0005488//binding;GO:0003674//molecular_function	GO:0006996//organelle organization;GO:0016043//cellular component organization;GO:0022607//cellular component assembly;GO:0044085//cellular component biogenesis;GO:0071840//cellular component organization or biogenesis;GO:0007010//cytoskeleton organization;GO:0051234//establishment of localization;GO:0008150//biological_process;GO:0016192//vesicle-mediated transport;GO:0009987//cellular process;G…
ENST00000392318	40	42	ENST00000392318	301.80	39	35	34	2.13E6	1.37E6	45	1	53	47	Carbamidomethylation; Oxidation (M)	131985	gene=MYO1B	MYO1B	myosin IB [Source:HGNC Symbol;Acc:HGNC:7596]	-	-	-	-	GO:0043228//non-membrane-bounded organelle;GO:0043231//intracellular membrane-bounded organelle;GO:0043227//membrane-bounded organelle;GO:0005768//endosome;GO:0043229//intracellular organelle;GO:0005886//plasma membrane;GO:0005615//extracellular space;GO:0044444//cytoplasmic part;GO:0005576//extracellular region;GO:0043226//organelle;GO:0031982//vesicle;GO:0005575//cellular_component;GO:0044424//…	GO:0016462//pyrophosphatase activity;GO:0003824//catalytic activity;GO:0005515//protein binding;GO:0008092//cytoskeletal protein binding;GO:0008289//lipid binding;GO:0016787//hydrolase activity;GO:0016818//hydrolase activity, acting on acid anhydrides, in phosphorus-containing anhydrides;GO:0003674//molecular_function;GO:0016817//hydrolase activity, acting on acid anhydrides;GO:0017111//nucleosid…	GO:0008150//biological_process;GO:0009987//cellular process;GO:0016192//vesicle-mediated transport;GO:0016043//cellular component organization;GO:0051234//establishment of localization;GO:0007010//cytoskeleton organization;GO:0071840//cellular component organization or biogenesis;GO:0006996//organelle organization;GO:0006810//transport;GO:0051179//localization;GO:0044085//cellular component bioge…
ENST00000288235	23	85	ENST00000288235	300.70	44	42	39	7.2E8	4.81E8	51	43	79	63	Carbamidomethylation; Oxidation (M)	127062	gene=MYO1E	MYO1E	myosin IE [Source:HGNC Symbol;Acc:HGNC:7599]	-	-	-	-	GO:0031410//cytoplasmic vesicle;GO:0043232//intracellular non-membrane-bounded organelle;GO:0032991//macromolecular complex;GO:0005576//extracellular region;GO:0005856//cytoskeleton;GO:0044421//extracellular region part;GO:0044444//cytoplasmic part;GO:0043226//organelle;GO:0043234//protein complex;GO:0005623//cell;GO:0005615//extracellular space;GO:0005737//cytoplasm;GO:0043228//non-membrane-boun…	GO:0043167//ion binding;GO:0005515//protein binding;GO:0008289//lipid binding;GO:0003674//molecular_function;GO:0008092//cytoskeletal protein binding;GO:0016818//hydrolase activity, acting on acid anhydrides, in phosphorus-containing anhydrides;GO:0016817//hydrolase activity, acting on acid anhydrides;GO:0016462//pyrophosphatase activity;GO:0005488//binding;GO:0016887//ATPase activity;GO:0003824/…	GO:0016192//vesicle-mediated transport;GO:0050794//regulation of cellular process;GO:0016043//cellular component organization;GO:0051716//cellular response to stimulus;GO:0048869//cellular developmental process;GO:0048856//anatomical structure development;GO:0023052//signaling;GO:0050789//regulation of biological process;GO:0044700//single organism signaling;GO:0008150//biological_process;GO:0044…
ENST00000402521	42	70	ENST00000402521	299.90	40	37	35	3.31E8	4.42E8	43	42	46	53	Carbamidomethylation; Oxidation (M)	105384	gene=EFTUD2	EFTUD2	elongation factor Tu GTP binding domain containing 2 [Source:HGNC Symbol;Acc:HGNC:30858]	Genetic Information Processing	Transcription	ko03040//Spliceosome	K12852	GO:0070013//intracellular organelle lumen;GO:0044422//organelle part;GO:0043226//organelle;GO:0005576//extracellular region;GO:0044428//nuclear part;GO:0044444//cytoplasmic part;GO:0005829//cytosol;GO:0005634//nucleus;GO:0005737//cytoplasm;GO:0043231//intracellular membrane-bounded organelle;GO:0043229//intracellular organelle;GO:0005622//intracellular;GO:0044464//cell part;GO:0005623//cell;GO:00…	GO:0097159//organic cyclic compound binding;GO:0003723//RNA binding;GO:0017111//nucleoside-triphosphatase activity;GO:0003676//nucleic acid binding;GO:0043167//ion binding;GO:0016462//pyrophosphatase activity;GO:1901363//heterocyclic compound binding;GO:0016787//hydrolase activity;GO:0003924//GTPase activity;GO:0003824//catalytic activity;GO:0016817//hydrolase activity, acting on acid anhydrides;…	GO:0006139//nucleobase-containing compound metabolic process;GO:0010467//gene expression;GO:0046483//heterocycle metabolic process;GO:0071704//organic substance metabolic process;GO:0006725//cellular aromatic compound metabolic process;GO:0006397//mRNA processing;GO:0090304//nucleic acid metabolic process;GO:0034641//cellular nitrogen compound metabolic process;GO:0006396//RNA processing;GO:00160…
ENST00000591382	42	72	ENST00000591382	299.90	39	36	34	3.31E8	4.42E8	43	42	46	53	Carbamidomethylation; Oxidation (M)	109436	gene=EFTUD2	EFTUD2	elongation factor Tu GTP binding domain containing 2 [Source:HGNC Symbol;Acc:HGNC:30858]	Genetic Information Processing	Transcription	ko03040//Spliceosome	K12852	GO:0031981//nuclear lumen;GO:0005623//cell;GO:0005829//cytosol;GO:0043231//intracellular membrane-bounded organelle;GO:0044446//intracellular organelle part;GO:0043226//organelle;GO:0070013//intracellular organelle lumen;GO:0005622//intracellular;GO:0005576//extracellular region;GO:0031974//membrane-enclosed lumen;GO:0005634//nucleus;GO:0044428//nuclear part;GO:0005575//cellular_component;GO:0044…	GO:0097159//organic cyclic compound binding;GO:0016787//hydrolase activity;GO:0043167//ion binding;GO:0003674//molecular_function;GO:0003676//nucleic acid binding;GO:0003723//RNA binding;GO:0005488//binding;GO:0016818//hydrolase activity, acting on acid anhydrides, in phosphorus-containing anhydrides;GO:0003824//catalytic activity;GO:1901363//heterocyclic compound binding;GO:0016462//pyrophosphat…	GO:1901360//organic cyclic compound metabolic process;GO:0043170//macromolecule metabolic process;GO:0044238//primary metabolic process;GO:0044260//cellular macromolecule metabolic process;GO:0046483//heterocycle metabolic process;GO:0006807//nitrogen compound metabolic process;GO:0008150//biological_process;GO:0044237//cellular metabolic process;GO:0006139//nucleobase-containing compound metabol…
ENST00000426333	42	73	ENST00000426333	299.90	39	36	34	3.31E8	4.42E8	43	42	46	53	Carbamidomethylation; Oxidation (M)	109436	gene=EFTUD2	EFTUD2	elongation factor Tu GTP binding domain containing 2 [Source:HGNC Symbol;Acc:HGNC:30858]	Genetic Information Processing	Transcription	ko03040//Spliceosome	K12852	GO:0043229//intracellular organelle;GO:0031974//membrane-enclosed lumen;GO:0044464//cell part;GO:0005829//cytosol;GO:0044422//organelle part;GO:0043227//membrane-bounded organelle;GO:0044446//intracellular organelle part;GO:0005575//cellular_component;GO:0043231//intracellular membrane-bounded organelle;GO:0005737//cytoplasm;GO:0070013//intracellular organelle lumen;GO:0005634//nucleus;GO:0044424…	GO:0003824//catalytic activity;GO:0016817//hydrolase activity, acting on acid anhydrides;GO:0003676//nucleic acid binding;GO:0016818//hydrolase activity, acting on acid anhydrides, in phosphorus-containing anhydrides;GO:0043167//ion binding;GO:0016462//pyrophosphatase activity;GO:0016787//hydrolase activity;GO:0003723//RNA binding;GO:0017111//nucleoside-triphosphatase activity;GO:0003674//molecul…	GO:0006396//RNA processing;GO:0006397//mRNA processing;GO:0008152//metabolic process;GO:0016071//mRNA metabolic process;GO:0044260//cellular macromolecule metabolic process;GO:0006725//cellular aromatic compound metabolic process;GO:0006139//nucleobase-containing compound metabolic process;GO:0090304//nucleic acid metabolic process;GO:0044237//cellular metabolic process;GO:0016070//RNA metabolic …
ENST00000336783	17	60	ENST00000336783	299.67	48	45	45	7.3E6	8.75E6	51	2	77	73	Carbamidomethylation; Oxidation (M); Acetylation (Protein N-term); Phosphorylation (STY)	113374	gene=ATXN2L	ATXN2L	ataxin 2 like [Source:HGNC Symbol;Acc:HGNC:31326]	-	-	-	-	GO:0005575//cellular_component;GO:0031981//nuclear lumen;GO:0005634//nucleus;GO:0005623//cell;GO:0044446//intracellular organelle part;GO:0043227//membrane-bounded organelle;GO:0044444//cytoplasmic part;GO:0005654//nucleoplasm;GO:0043229//intracellular organelle;GO:0044428//nuclear part;GO:0005622//intracellular;GO:0043231//intracellular membrane-bounded organelle;GO:0043226//organelle;GO:0005737…	GO:0005488//binding;GO:0097159//organic cyclic compound binding;GO:1901363//heterocyclic compound binding;GO:0003676//nucleic acid binding;GO:0003723//RNA binding;GO:0003674//molecular_function	GO:0022618//ribonucleoprotein complex assembly;GO:0022613//ribonucleoprotein complex biogenesis;GO:0016043//cellular component organization;GO:0009987//cellular process;GO:0043933//macromolecular complex subunit organization;GO:0071840//cellular component organization or biogenesis;GO:0022607//cellular component assembly;GO:0044085//cellular component biogenesis;GO:0065003//macromolecular complex…
ENST00000325215	19	61	ENST00000325215	297.80	47	46	45	7.14E5	8.27E5	50	1	77	72	Carbamidomethylation; Oxidation (M); Acetylation (Protein N-term); Phosphorylation (STY)	111920	gene=ATXN2L	ATXN2L	ataxin 2 like [Source:HGNC Symbol;Acc:HGNC:31326]	-	-	-	-	GO:0044444//cytoplasmic part;GO:0005623//cell;GO:0005622//intracellular;GO:0031974//membrane-enclosed lumen;GO:0043231//intracellular membrane-bounded organelle;GO:0005575//cellular_component;GO:0070013//intracellular organelle lumen;GO:0005634//nucleus;GO:0043229//intracellular organelle;GO:0005829//cytosol;GO:0044422//organelle part;GO:0043233//organelle lumen;GO:0044464//cell part;GO:0031981//…	GO:0003723//RNA binding;GO:1901363//heterocyclic compound binding;GO:0003674//molecular_function;GO:0005488//binding;GO:0097159//organic cyclic compound binding;GO:0003676//nucleic acid binding	GO:0009987//cellular process;GO:0043933//macromolecular complex subunit organization;GO:0034622//cellular macromolecular complex assembly;GO:0008150//biological_process;GO:0022613//ribonucleoprotein complex biogenesis;GO:0022618//ribonucleoprotein complex assembly;GO:0065003//macromolecular complex assembly;GO:0071826//ribonucleoprotein complex subunit organization;GO:0071840//cellular component …
ENST00000576790	11	124	ENST00000576790	297.12	25	24	18	2.07E7	2.94E6	72	19	122	75	Carbamidomethylation; Oxidation (M)	223575	gene=MYH11	MYH11	myosin heavy chain 11 [Source:HGNC Symbol;Acc:HGNC:7569]	Cellular Processes;Organismal Systems	Cellular community - eukaryotes;Circulatory system	ko04530//Tight junction;ko04270//Vascular smooth muscle contraction	K10352	GO:0044464//cell part;GO:0005623//cell;GO:0005615//extracellular space;GO:0043229//intracellular organelle;GO:0005829//cytosol;GO:0043228//non-membrane-bounded organelle;GO:0044444//cytoplasmic part;GO:0044424//intracellular part;GO:0005856//cytoskeleton;GO:0031982//vesicle;GO:0043226//organelle;GO:0043234//protein complex;GO:0005575//cellular_component;GO:0031410//cytoplasmic vesicle;GO:0044421/…	GO:0003674//molecular_function;GO:0043167//ion binding;GO:0008092//cytoskeletal protein binding;GO:0005198//structural molecule activity;GO:0005515//protein binding;GO:0005488//binding	GO:0044763//single-organism cellular process;GO:0006996//organelle organization;GO:0044699//single-organism process;GO:0065003//macromolecular complex assembly;GO:0071822//protein complex subunit organization;GO:0006461//protein complex assembly;GO:0022607//cellular component assembly;GO:0070271//protein complex biogenesis;GO:0030198//extracellular matrix organization;GO:0048869//cellular develop…
ENST00000452625	11	125	ENST00000452625	297.12	25	24	18	2.07E7	2.94E6	72	19	122	75	Carbamidomethylation; Oxidation (M)	224326	gene=MYH11	MYH11	myosin heavy chain 11 [Source:HGNC Symbol;Acc:HGNC:7569]	Cellular Processes;Organismal Systems	Cellular community - eukaryotes;Circulatory system	ko04530//Tight junction;ko04270//Vascular smooth muscle contraction	K10352	GO:0044424//intracellular part;GO:0031410//cytoplasmic vesicle;GO:0005615//extracellular space;GO:0005576//extracellular region;GO:0031982//vesicle;GO:0032991//macromolecular complex;GO:0044421//extracellular region part;GO:0043226//organelle;GO:0043234//protein complex;GO:0005737//cytoplasm;GO:0044464//cell part;GO:0043228//non-membrane-bounded organelle;GO:0043229//intracellular organelle;GO:00…	GO:0005515//protein binding;GO:0008092//cytoskeletal protein binding;GO:0005488//binding;GO:0003674//molecular_function;GO:0005198//structural molecule activity;GO:0043167//ion binding	GO:0048856//anatomical structure development;GO:0009653//anatomical structure morphogenesis;GO:0043062//extracellular structure organization;GO:0044763//single-organism cellular process;GO:0009987//cellular process;GO:0006996//organelle organization;GO:0032502//developmental process;GO:0048646//anatomical structure formation involved in morphogenesis;GO:0071822//protein complex subunit organizati…
ENST00000300036	11	127	ENST00000300036	297.12	25	23	18	2.07E7	2.94E6	72	19	122	75	Carbamidomethylation; Oxidation (M)	227337	gene=MYH11	MYH11	myosin heavy chain 11 [Source:HGNC Symbol;Acc:HGNC:7569]	Organismal Systems;Cellular Processes	Cellular community - eukaryotes;Circulatory system	ko04530//Tight junction;ko04270//Vascular smooth muscle contraction	K10352	GO:0005576//extracellular region;GO:0005737//cytoplasm;GO:0031410//cytoplasmic vesicle;GO:0043226//organelle;GO:0005856//cytoskeleton;GO:0043228//non-membrane-bounded organelle;GO:0032991//macromolecular complex;GO:0031982//vesicle;GO:0005829//cytosol;GO:0044424//intracellular part;GO:0005575//cellular_component;GO:0005622//intracellular;GO:0043234//protein complex;GO:0043229//intracellular organ…	GO:0005488//binding;GO:0005515//protein binding;GO:0008092//cytoskeletal protein binding;GO:0005198//structural molecule activity;GO:0003674//molecular_function;GO:0043167//ion binding	GO:0044767//single-organism developmental process;GO:0070271//protein complex biogenesis;GO:0032502//developmental process;GO:0048869//cellular developmental process;GO:0030198//extracellular matrix organization;GO:0006461//protein complex assembly;GO:0044085//cellular component biogenesis;GO:0006996//organelle organization;GO:0048646//anatomical structure formation involved in morphogenesis;GO:0…
ENST00000396324	11	128	ENST00000396324	297.12	25	23	18	2.07E7	2.94E6	72	19	122	75	Carbamidomethylation; Oxidation (M)	228088	gene=MYH11	MYH11	myosin heavy chain 11 [Source:HGNC Symbol;Acc:HGNC:7569]	Organismal Systems;Cellular Processes	Cellular community - eukaryotes;Circulatory system	ko04530//Tight junction;ko04270//Vascular smooth muscle contraction	K10352	GO:0005856//cytoskeleton;GO:0032991//macromolecular complex;GO:0005829//cytosol;GO:0044424//intracellular part;GO:0005576//extracellular region;GO:0005737//cytoplasm;GO:0031982//vesicle;GO:0043229//intracellular organelle;GO:0005623//cell;GO:0005575//cellular_component;GO:0044444//cytoplasmic part;GO:0031410//cytoplasmic vesicle;GO:0043232//intracellular non-membrane-bounded organelle;GO:0044464/…	GO:0005488//binding;GO:0005198//structural molecule activity;GO:0005515//protein binding;GO:0003674//molecular_function;GO:0008092//cytoskeletal protein binding;GO:0043167//ion binding	GO:0044699//single-organism process;GO:0044767//single-organism developmental process;GO:0048869//cellular developmental process;GO:0048856//anatomical structure development;GO:0030198//extracellular matrix organization;GO:0065003//macromolecular complex assembly;GO:0071840//cellular component organization or biogenesis;GO:0007010//cytoskeleton organization;GO:0071822//protein complex subunit org…
ENST00000541492	50	44	ENST00000541492	295.50	37	32	36	1.32E8	1.27E8	39	39	43	45	Carbamidomethylation; Oxidation (M)	120124	gene=SPECC1L	SPECC1L	sperm antigen with calponin homology and coiled-coil domains 1 like [Source:HGNC Symbol;Acc:HGNC:29022]	-	-	-	-	GO:0043228//non-membrane-bounded organelle;GO:0043226//organelle;GO:0005622//intracellular;GO:0005856//cytoskeleton;GO:0005737//cytoplasm;GO:0043232//intracellular non-membrane-bounded organelle;GO:0005623//cell;GO:0044464//cell part;GO:0043229//intracellular organelle;GO:0044424//intracellular part;GO:0005575//cellular_component;GO:0005829//cytosol;GO:0044444//cytoplasmic part	-	GO:0044699//single-organism process;GO:0008150//biological_process;GO:0051301//cell division;GO:0044763//single-organism cellular process;GO:0007155//cell adhesion;GO:0022610//biological adhesion;GO:0009987//cellular process;GO:0007049//cell cycle
ENST00000314328	50	46	ENST00000314328	295.50	36	31	34	1.32E8	1.27E8	39	39	43	45	Carbamidomethylation; Oxidation (M)	124544	gene=SPECC1L	SPECC1L	sperm antigen with calponin homology and coiled-coil domains 1 like [Source:HGNC Symbol;Acc:HGNC:29022]	-	-	-	-	GO:0043226//organelle;GO:0044444//cytoplasmic part;GO:0005856//cytoskeleton;GO:0044424//intracellular part;GO:0005623//cell;GO:0005829//cytosol;GO:0043232//intracellular non-membrane-bounded organelle;GO:0005622//intracellular;GO:0043229//intracellular organelle;GO:0043228//non-membrane-bounded organelle;GO:0044464//cell part;GO:0005575//cellular_component;GO:0005737//cytoplasm	-	GO:0008150//biological_process;GO:0044763//single-organism cellular process;GO:0022610//biological adhesion;GO:0007155//cell adhesion;GO:0007049//cell cycle;GO:0051301//cell division;GO:0009987//cellular process;GO:0044699//single-organism process
ENST00000437398	50	47	ENST00000437398	295.50	36	31	34	1.32E8	1.27E8	39	39	43	45	Carbamidomethylation; Oxidation (M)	124544	gene=SPECC1L	SPECC1L	sperm antigen with calponin homology and coiled-coil domains 1 like [Source:HGNC Symbol;Acc:HGNC:29022]	-	-	-	-	GO:0044464//cell part;GO:0005622//intracellular;GO:0005856//cytoskeleton;GO:0043232//intracellular non-membrane-bounded organelle;GO:0005575//cellular_component;GO:0005623//cell;GO:0044424//intracellular part;GO:0005829//cytosol;GO:0044444//cytoplasmic part;GO:0043228//non-membrane-bounded organelle;GO:0043229//intracellular organelle;GO:0005737//cytoplasm;GO:0043226//organelle	-	GO:0044763//single-organism cellular process;GO:0022610//biological adhesion;GO:0051301//cell division;GO:0009987//cellular process;GO:0044699//single-organism process;GO:0008150//biological_process;GO:0007155//cell adhesion;GO:0007049//cell cycle
ENST00000313695	29	62	ENST00000313695	293.63	47	41	45	3.65E8	3.81E8	51	33	59	63	Carbamidomethylation; Oxidation (M); Phosphorylation (STY)	108242	gene=ARHGEF2	ARHGEF2	Rho/Rac guanine nucleotide exchange factor 2 [Source:HGNC Symbol;Acc:HGNC:682]	Cellular Processes;Human Diseases	Cardiovascular diseases;Cellular community - eukaryotes;Infectious diseases	ko04530//Tight junction;ko05418//Fluid shear stress and atherosclerosis;ko05130//Pathogenic Escherichia coli infection	K12791	GO:0005623//cell;GO:0005575//cellular_component;GO:0043226//organelle;GO:0005829//cytosol;GO:0032991//macromolecular complex;GO:0044424//intracellular part;GO:0005856//cytoskeleton;GO:0012505//endomembrane system;GO:0005737//cytoplasm;GO:0043227//membrane-bounded organelle;GO:0044444//cytoplasmic part;GO:0043232//intracellular non-membrane-bounded organelle;GO:0031982//vesicle;GO:0044464//cell pa…	GO:0008134//transcription factor binding;GO:0019899//enzyme binding;GO:0008092//cytoskeletal protein binding;GO:0005515//protein binding;GO:0043167//ion binding;GO:0003674//molecular_function;GO:0005488//binding	GO:0007165//signal transduction;GO:0071840//cellular component organization or biogenesis;GO:0051234//establishment of localization;GO:0009653//anatomical structure morphogenesis;GO:0006950//response to stress;GO:0002376//immune system process;GO:0000902//cell morphogenesis;GO:0019538//protein metabolic process;GO:0016043//cellular component organization;GO:0008150//biological_process;GO:0007010/…
ENST00000313667	29	68	ENST00000313667	293.63	46	40	44	3.65E8	3.81E8	51	33	59	63	Carbamidomethylation; Oxidation (M); Phosphorylation (STY)	111471	gene=ARHGEF2	ARHGEF2	Rho/Rac guanine nucleotide exchange factor 2 [Source:HGNC Symbol;Acc:HGNC:682]	Cellular Processes;Human Diseases	Cardiovascular diseases;Cellular community - eukaryotes;Infectious diseases	ko04530//Tight junction;ko05418//Fluid shear stress and atherosclerosis;ko05130//Pathogenic Escherichia coli infection	K12791	GO:0005886//plasma membrane;GO:0043231//intracellular membrane-bounded organelle;GO:0043227//membrane-bounded organelle;GO:0044464//cell part;GO:0043229//intracellular organelle;GO:0005829//cytosol;GO:0005737//cytoplasm;GO:0043232//intracellular non-membrane-bounded organelle;GO:0005794//Golgi apparatus;GO:0005622//intracellular;GO:0044444//cytoplasmic part;GO:0031410//cytoplasmic vesicle;GO:0043…	GO:0005515//protein binding;GO:0019899//enzyme binding;GO:0008134//transcription factor binding;GO:0005488//binding;GO:0008092//cytoskeletal protein binding;GO:0043167//ion binding;GO:0003674//molecular_function	GO:0065007//biological regulation;GO:0016043//cellular component organization;GO:0019538//protein metabolic process;GO:0009653//anatomical structure morphogenesis;GO:0044767//single-organism developmental process;GO:0071704//organic substance metabolic process;GO:0023052//signaling;GO:0007049//cell cycle;GO:0051179//localization;GO:0044238//primary metabolic process;GO:0006996//organelle organiza…
ENST00000361247	29	69	ENST00000361247	293.63	46	40	44	3.65E8	3.81E8	51	33	59	63	Carbamidomethylation; Oxidation (M); Phosphorylation (STY)	111543	gene=ARHGEF2	ARHGEF2	Rho/Rac guanine nucleotide exchange factor 2 [Source:HGNC Symbol;Acc:HGNC:682]	Human Diseases;Cellular Processes	Cellular community - eukaryotes;Infectious diseases;Cardiovascular diseases	ko04530//Tight junction;ko05418//Fluid shear stress and atherosclerosis;ko05130//Pathogenic Escherichia coli infection	K12791	GO:0043227//membrane-bounded organelle;GO:0043229//intracellular organelle;GO:0043234//protein complex;GO:0031410//cytoplasmic vesicle;GO:0044424//intracellular part;GO:0005623//cell;GO:0044444//cytoplasmic part;GO:0005856//cytoskeleton;GO:0016020//membrane;GO:0043228//non-membrane-bounded organelle;GO:0012505//endomembrane system;GO:0005737//cytoplasm;GO:0044464//cell part;GO:0005575//cellular_c…	GO:0043167//ion binding;GO:0005488//binding;GO:0008134//transcription factor binding;GO:0019899//enzyme binding;GO:0008092//cytoskeletal protein binding;GO:0005515//protein binding;GO:0003674//molecular_function	GO:0071822//protein complex subunit organization;GO:0002376//immune system process;GO:0030154//cell differentiation;GO:0006810//transport;GO:0006950//response to stress;GO:0051301//cell division;GO:0044267//cellular protein metabolic process;GO:0016043//cellular component organization;GO:0034641//cellular nitrogen compound metabolic process;GO:0044699//single-organism process;GO:0044763//single-o…
ENST00000462460	29	86	ENST00000462460	293.63	44	38	42	3.65E8	3.81E8	51	33	59	63	Carbamidomethylation; Oxidation (M); Phosphorylation (STY)	116071	gene=ARHGEF2	ARHGEF2	Rho/Rac guanine nucleotide exchange factor 2 [Source:HGNC Symbol;Acc:HGNC:682]	Human Diseases;Cellular Processes	Cellular community - eukaryotes;Infectious diseases;Cardiovascular diseases	ko04530//Tight junction;ko05418//Fluid shear stress and atherosclerosis;ko05130//Pathogenic Escherichia coli infection	K12791	GO:0005575//cellular_component;GO:0044464//cell part;GO:0005623//cell;GO:0005622//intracellular	GO:0003674//molecular_function;GO:0005515//protein binding;GO:0019899//enzyme binding;GO:0043167//ion binding;GO:0005488//binding	GO:0050794//regulation of cellular process;GO:0050789//regulation of biological process;GO:0009987//cellular process;GO:0008150//biological_process;GO:0044700//single organism signaling;GO:0044763//single-organism cellular process;GO:0044699//single-organism process;GO:0051716//cellular response to stimulus;GO:0007154//cell communication;GO:0007165//signal transduction;GO:0023052//signaling;GO:00…
ENST00000313485	41	50	ENST00000313485	291.68	26	19	26	5.03E5	5.1E6	43	10	44	57	Carbamidomethylation; Oxidation (M); Phosphorylation (STY)	203372	gene=MPRIP	MPRIP	myosin phosphatase Rho interacting protein [Source:HGNC Symbol;Acc:HGNC:30321]	-	-	-	-	GO:0005737//cytoplasm;GO:0043229//intracellular organelle;GO:0044424//intracellular part;GO:0044464//cell part;GO:0005575//cellular_component;GO:0005622//intracellular;GO:0043228//non-membrane-bounded organelle;GO:0044444//cytoplasmic part;GO:0043232//intracellular non-membrane-bounded organelle;GO:0005829//cytosol;GO:0005623//cell;GO:0005856//cytoskeleton;GO:0043226//organelle	-	-
ENST00000368801	86	160	ENST00000368801	288.90	12	11	11	8.59E7	4.07E7	20	20	27	27	Phosphorylation (STY)	282389	gene=HRNR	HRNR	hornerin [Source:HGNC Symbol;Acc:HGNC:20846]	-	-	-	-	GO:0044444//cytoplasmic part;GO:0005773//vacuole;GO:0005575//cellular_component;GO:0044464//cell part;GO:0016020//membrane;GO:0043231//intracellular membrane-bounded organelle;GO:0031410//cytoplasmic vesicle;GO:0043226//organelle;GO:0043229//intracellular organelle;GO:0005634//nucleus;GO:0031982//vesicle;GO:0005886//plasma membrane;GO:0000323//lytic vacuole;GO:0005622//intracellular;GO:0005623//c…	GO:0005488//binding;GO:0043167//ion binding;GO:0003674//molecular_function	GO:0048869//cellular developmental process;GO:0065008//regulation of biological quality;GO:0016192//vesicle-mediated transport;GO:0065007//biological regulation;GO:0051179//localization;GO:0009987//cellular process;GO:0002376//immune system process;GO:0048856//anatomical structure development;GO:0008150//biological_process;GO:0030154//cell differentiation;GO:0044763//single-organism cellular proc…
ENST00000343625	31	94	ENST00000343625	287.73	47	40	45	3.35E8	4.56E8	49	49	56	62	Carbamidomethylation; Oxidation (M); Phosphorylation (STY)	111898	gene=RASAL3	RASAL3	RAS protein activator like 3 [Source:HGNC Symbol;Acc:HGNC:26129]	Environmental Information Processing	Signal transduction	ko04014//Ras signaling pathway	K17634	GO:0005575//cellular_component;GO:0005829//cytosol;GO:0043226//organelle;GO:0044444//cytoplasmic part;GO:0071944//cell periphery;GO:0044421//extracellular region part;GO:0005623//cell;GO:0005737//cytoplasm;GO:0005576//extracellular region;GO:0044424//intracellular part;GO:0016020//membrane;GO:0005615//extracellular space;GO:0005886//plasma membrane;GO:0044464//cell part;GO:0005622//intracellular	GO:0003674//molecular_function;GO:0098772//molecular function regulator;GO:0030234//enzyme regulator activity	GO:0036211//protein modification process;GO:0044260//cellular macromolecule metabolic process;GO:0019538//protein metabolic process;GO:0007154//cell communication;GO:0007155//cell adhesion;GO:0044699//single-organism process;GO:0008150//biological_process;GO:0044237//cellular metabolic process;GO:0065007//biological regulation;GO:0044763//single-organism cellular process;GO:0050789//regulation of…
ENST00000628822	46	78	ENST00000628822	286.91	23	19	21	1.31E8	1.13E8	44	44	43	49	Carbamidomethylation; Oxidation (M)	231105	gene=MYO18A	MYO18A	myosin XVIIIA [Source:HGNC Symbol;Acc:HGNC:31104]	-	-	-	-	GO:0044424//intracellular part;GO:0043232//intracellular non-membrane-bounded organelle;GO:0043229//intracellular organelle;GO:0043226//organelle;GO:0005575//cellular_component;GO:0032991//macromolecular complex;GO:0005623//cell;GO:0005622//intracellular;GO:0043228//non-membrane-bounded organelle;GO:0043234//protein complex;GO:0044464//cell part;GO:0005856//cytoskeleton	GO:0097159//organic cyclic compound binding;GO:0016462//pyrophosphatase activity;GO:0016887//ATPase activity;GO:0003824//catalytic activity;GO:0003674//molecular_function;GO:0017111//nucleoside-triphosphatase activity;GO:0005488//binding;GO:0016817//hydrolase activity, acting on acid anhydrides;GO:0008092//cytoskeletal protein binding;GO:0003677//DNA binding;GO:0016818//hydrolase activity, acting…	GO:0006259//DNA metabolic process;GO:0046483//heterocycle metabolic process;GO:0009987//cellular process;GO:0008150//biological_process;GO:0044238//primary metabolic process;GO:0044260//cellular macromolecule metabolic process;GO:0008152//metabolic process;GO:0090304//nucleic acid metabolic process;GO:0006139//nucleobase-containing compound metabolic process;GO:0006725//cellular aromatic compound…
ENST00000531253	46	79	ENST00000531253	286.91	23	19	21	1.31E8	1.13E8	44	44	43	49	Carbamidomethylation; Oxidation (M)	231238	gene=MYO18A	MYO18A	myosin XVIIIA [Source:HGNC Symbol;Acc:HGNC:31104]	-	-	-	-	GO:0043227//membrane-bounded organelle;GO:0044464//cell part;GO:0044424//intracellular part;GO:0005856//cytoskeleton;GO:0005794//Golgi apparatus;GO:0043232//intracellular non-membrane-bounded organelle;GO:0005623//cell;GO:0005622//intracellular;GO:0043229//intracellular organelle;GO:0005737//cytoplasm;GO:0044444//cytoplasmic part;GO:0043234//protein complex;GO:0043228//non-membrane-bounded organe…	GO:0016817//hydrolase activity, acting on acid anhydrides;GO:0016462//pyrophosphatase activity;GO:0017111//nucleoside-triphosphatase activity;GO:0043167//ion binding;GO:0008092//cytoskeletal protein binding;GO:0003674//molecular_function;GO:0003676//nucleic acid binding;GO:0097159//organic cyclic compound binding;GO:0016818//hydrolase activity, acting on acid anhydrides, in phosphorus-containing …	GO:0048870//cell motility;GO:0051674//localization of cell;GO:0044260//cellular macromolecule metabolic process;GO:0009987//cellular process;GO:0043170//macromolecule metabolic process;GO:0044763//single-organism cellular process;GO:0071840//cellular component organization or biogenesis;GO:0006928//movement of cell or subcellular component;GO:0006725//cellular aromatic compound metabolic process;…
ENST00000527372	46	80	ENST00000527372	286.91	22	19	20	1.31E8	1.13E8	44	44	43	49	Carbamidomethylation; Oxidation (M)	233113	gene=MYO18A	MYO18A	myosin XVIIIA [Source:HGNC Symbol;Acc:HGNC:31104]	-	-	-	-	GO:0005575//cellular_component;GO:0043227//membrane-bounded organelle;GO:0044464//cell part;GO:0043231//intracellular membrane-bounded organelle;GO:0043232//intracellular non-membrane-bounded organelle;GO:0005856//cytoskeleton;GO:0005622//intracellular;GO:0043234//protein complex;GO:0005794//Golgi apparatus;GO:0005623//cell;GO:0005737//cytoplasm;GO:0044444//cytoplasmic part;GO:0012505//endomembra…	GO:0003723//RNA binding;GO:0008092//cytoskeletal protein binding;GO:0003676//nucleic acid binding;GO:0003674//molecular_function;GO:0097159//organic cyclic compound binding;GO:0043167//ion binding;GO:0005515//protein binding;GO:0005488//binding;GO:0003677//DNA binding;GO:1901363//heterocyclic compound binding	GO:0006807//nitrogen compound metabolic process;GO:0051234//establishment of localization;GO:0016192//vesicle-mediated transport;GO:0040011//locomotion;GO:0071704//organic substance metabolic process;GO:0044699//single-organism process;GO:0071840//cellular component organization or biogenesis;GO:0006259//DNA metabolic process;GO:0002376//immune system process;GO:0016043//cellular component organi…
ENST00000375400	63	77	ENST00000375400	286.25	29	18	27	5.27E7	8.06E7	41	41	27	43	Carbamidomethylation; Oxidation (M); Phosphorylation (STY)	200846	gene=SVIL	SVIL	supervillin [Source:HGNC Symbol;Acc:HGNC:11480]	-	-	-	-	GO:0005829//cytosol;GO:0043234//protein complex;GO:0005623//cell;GO:0032991//macromolecular complex;GO:0005737//cytoplasm;GO:0005575//cellular_component;GO:0005622//intracellular;GO:0044464//cell part;GO:0043228//non-membrane-bounded organelle;GO:0043232//intracellular non-membrane-bounded organelle;GO:0043226//organelle;GO:0043229//intracellular organelle;GO:0044424//intracellular part;GO:000588…	GO:0005515//protein binding;GO:0003674//molecular_function;GO:0005488//binding;GO:0008092//cytoskeletal protein binding	GO:0032502//developmental process;GO:0008150//biological_process;GO:0071840//cellular component organization or biogenesis;GO:0048856//anatomical structure development;GO:0044699//single-organism process;GO:0006996//organelle organization;GO:0007049//cell cycle;GO:0007010//cytoskeleton organization;GO:0051301//cell division;GO:0009987//cellular process;GO:0016043//cellular component organization;…
ENST00000375398	63	81	ENST00000375398	286.25	23	15	22	5.27E7	8.06E7	41	41	27	43	Carbamidomethylation; Oxidation (M); Phosphorylation (STY)	244520	gene=SVIL	SVIL	supervillin [Source:HGNC Symbol;Acc:HGNC:11480]	-	-	-	-	GO:0005634//nucleus;GO:0005737//cytoplasm;GO:0016020//membrane;GO:0043232//intracellular non-membrane-bounded organelle;GO:0043228//non-membrane-bounded organelle;GO:0043231//intracellular membrane-bounded organelle;GO:0005829//cytosol;GO:0005622//intracellular;GO:0044424//intracellular part;GO:0071944//cell periphery;GO:0043229//intracellular organelle;GO:0005886//plasma membrane;GO:0005623//cel…	GO:0008092//cytoskeletal protein binding;GO:0003674//molecular_function;GO:0005488//binding;GO:0005515//protein binding	GO:0071840//cellular component organization or biogenesis;GO:0009987//cellular process;GO:0044763//single-organism cellular process;GO:0032502//developmental process;GO:0008150//biological_process;GO:0048856//anatomical structure development;GO:0006996//organelle organization;GO:0007010//cytoskeleton organization;GO:0044699//single-organism process;GO:0051301//cell division;GO:0007049//cell cycle…
ENST00000355867	63	82	ENST00000355867	286.25	23	15	22	5.27E7	8.06E7	41	41	27	43	Carbamidomethylation; Oxidation (M); Phosphorylation (STY)	247744	gene=SVIL	SVIL	supervillin [Source:HGNC Symbol;Acc:HGNC:11480]	-	-	-	-	GO:0044444//cytoplasmic part;GO:0044424//intracellular part;GO:0043228//non-membrane-bounded organelle;GO:0071944//cell periphery;GO:0043229//intracellular organelle;GO:0005856//cytoskeleton;GO:0043231//intracellular membrane-bounded organelle;GO:0043234//protein complex;GO:0043226//organelle;GO:0016020//membrane;GO:0005623//cell;GO:0043232//intracellular non-membrane-bounded organelle;GO:0005829…	GO:0003674//molecular_function;GO:0008092//cytoskeletal protein binding;GO:0005515//protein binding;GO:0005488//binding	GO:0006996//organelle organization;GO:0044763//single-organism cellular process;GO:0007010//cytoskeleton organization;GO:0009987//cellular process;GO:0032502//developmental process;GO:0016043//cellular component organization;GO:0008150//biological_process;GO:0071840//cellular component organization or biogenesis;GO:0048856//anatomical structure development;GO:0007049//cell cycle;GO:0044699//singl…
ENST00000371477	54	55	ENST00000371477	286.15	49	35	46	2.5E8	3.5E8	40	40	36	49	Carbamidomethylation; Oxidation (M)	92251	gene=CDC5L	CDC5L	cell division cycle 5 like [Source:HGNC Symbol;Acc:HGNC:1743]	Genetic Information Processing	Transcription	ko03040//Spliceosome	K12860	GO:0005622//intracellular;GO:0043229//intracellular organelle;GO:0005737//cytoplasm;GO:0044446//intracellular organelle part;GO:0005634//nucleus;GO:0044464//cell part;GO:0043233//organelle lumen;GO:0044428//nuclear part;GO:0043226//organelle;GO:0000228//nuclear chromosome;GO:0070013//intracellular organelle lumen;GO:0043227//membrane-bounded organelle;GO:0031974//membrane-enclosed lumen;GO:000565…	GO:0001071//nucleic acid binding transcription factor activity;GO:0000988//transcription factor activity, protein binding;GO:0003674//molecular_function;GO:0003723//RNA binding;GO:0008134//transcription factor binding;GO:0003676//nucleic acid binding;GO:0005515//protein binding;GO:0003677//DNA binding;GO:1901363//heterocyclic compound binding;GO:0019899//enzyme binding;GO:0005488//binding;GO:0097…	GO:0034641//cellular nitrogen compound metabolic process;GO:0044763//single-organism cellular process;GO:0048869//cellular developmental process;GO:0044699//single-organism process;GO:0007049//cell cycle;GO:0006725//cellular aromatic compound metabolic process;GO:0044238//primary metabolic process;GO:0043170//macromolecule metabolic process;GO:0010467//gene expression;GO:0006807//nitrogen compoun…
ENST00000312397	43	57	ENST00000312397	286.14	46	41	44	2.06E8	2.65E8	40	40	43	52	Carbamidomethylation; Oxidation (M); Phosphorylation (STY)	90255	gene=SART1	SART1	SART1, U4/U6.U5 tri-snRNP-associated protein 1 [Source:HGNC Symbol;Acc:HGNC:10538]	Genetic Information Processing	Transcription	ko03040//Spliceosome	K11984	GO:0005737//cytoplasm;GO:0005622//intracellular;GO:0043226//organelle;GO:0044428//nuclear part;GO:0031974//membrane-enclosed lumen;GO:0044424//intracellular part;GO:0044422//organelle part;GO:0005623//cell;GO:0005575//cellular_component;GO:0005634//nucleus;GO:0070013//intracellular organelle lumen;GO:0012505//endomembrane system;GO:0031981//nuclear lumen;GO:0044446//intracellular organelle part;G…	GO:1901363//heterocyclic compound binding;GO:0003723//RNA binding;GO:0003676//nucleic acid binding;GO:0097159//organic cyclic compound binding;GO:0005488//binding;GO:0003674//molecular_function	GO:0006725//cellular aromatic compound metabolic process;GO:0034622//cellular macromolecular complex assembly;GO:0051716//cellular response to stimulus;GO:0046483//heterocycle metabolic process;GO:0006397//mRNA processing;GO:0044767//single-organism developmental process;GO:0065007//biological regulation;GO:0090304//nucleic acid metabolic process;GO:0032502//developmental process;GO:0022618//ribo…
ENST00000369975	53	76	ENST00000369975	286.04	32	25	31	6.82E7	1.61E8	41	39	38	48	Carbamidomethylation; Oxidation (M)	145015	gene=MYO6	MYO6	myosin VI [Source:HGNC Symbol;Acc:HGNC:7605]	-	-	-	-	GO:0043226//organelle;GO:0005622//intracellular;GO:0043232//intracellular non-membrane-bounded organelle;GO:0005575//cellular_component;GO:0005623//cell;GO:0032991//macromolecular complex;GO:0044424//intracellular part;GO:0043228//non-membrane-bounded organelle;GO:0044464//cell part;GO:0043229//intracellular organelle;GO:0005856//cytoskeleton;GO:0043234//protein complex	GO:0043167//ion binding;GO:0003674//molecular_function;GO:0005488//binding	-
ENST00000354293	35	102	ENST00000354293	282.03	45	42	44	2.22E8	2.71E8	43	31	49	58	Carbamidomethylation; Oxidation (M)	105361	gene=AP2A1	AP2A1	adaptor related protein complex 2 alpha 1 subunit [Source:HGNC Symbol;Acc:HGNC:561]	Organismal Systems;Human Diseases;Cellular Processes	Excretory system;Neurodegenerative diseases;Transport and catabolism;Nervous system	ko04144//Endocytosis;ko05016//Huntington's disease;ko04721//Synaptic vesicle cycle;ko04961//Endocrine and other factor-regulated calcium reabsorption	K11824	GO:0005794//Golgi apparatus;GO:0031982//vesicle;GO:0031410//cytoplasmic vesicle;GO:0016020//membrane;GO:0071944//cell periphery;GO:0043226//organelle;GO:0005773//vacuole;GO:0005737//cytoplasm;GO:0044424//intracellular part;GO:0043234//protein complex;GO:0043227//membrane-bounded organelle;GO:0032991//macromolecular complex;GO:0005764//lysosome;GO:0012505//endomembrane system;GO:0043229//intracell…	GO:0022892//substrate-specific transporter activity;GO:0005215//transporter activity;GO:0003674//molecular_function;GO:0060090//binding, bridging;GO:0008565//protein transporter activity;GO:0030674//protein binding, bridging;GO:0005515//protein binding;GO:0019899//enzyme binding;GO:0005488//binding	GO:0023052//signaling;GO:0044403//symbiosis, encompassing mutualism through parasitism;GO:0008152//metabolic process;GO:0044763//single-organism cellular process;GO:0044281//small molecule metabolic process;GO:0009056//catabolic process;GO:0051234//establishment of localization;GO:0044710//single-organism metabolic process;GO:0071704//organic substance metabolic process;GO:0065007//biological reg…
ENST00000359032	35	104	ENST00000359032	282.03	44	41	43	2.22E8	2.71E8	43	31	49	58	Carbamidomethylation; Oxidation (M)	107546	gene=AP2A1	AP2A1	adaptor related protein complex 2 alpha 1 subunit [Source:HGNC Symbol;Acc:HGNC:561]	Human Diseases;Cellular Processes;Organismal Systems	Nervous system;Transport and catabolism;Neurodegenerative diseases;Excretory system	ko04144//Endocytosis;ko05016//Huntington's disease;ko04721//Synaptic vesicle cycle;ko04961//Endocrine and other factor-regulated calcium reabsorption	K11824	GO:0031982//vesicle;GO:0005886//plasma membrane;GO:0000323//lytic vacuole;GO:0005575//cellular_component;GO:0043227//membrane-bounded organelle;GO:0005622//intracellular;GO:0031410//cytoplasmic vesicle;GO:0005764//lysosome;GO:0016020//membrane;GO:0043234//protein complex;GO:0005737//cytoplasm;GO:0032991//macromolecular complex;GO:0044464//cell part;GO:0071944//cell periphery;GO:0012505//endomembr…	GO:0019899//enzyme binding;GO:0030674//protein binding, bridging;GO:0005215//transporter activity;GO:0060090//binding, bridging;GO:0008565//protein transporter activity;GO:0005488//binding;GO:0022892//substrate-specific transporter activity;GO:0003674//molecular_function;GO:0005515//protein binding	GO:0051179//localization;GO:0032502//developmental process;GO:0008152//metabolic process;GO:0005975//carbohydrate metabolic process;GO:0061024//membrane organization;GO:0044699//single-organism process;GO:0007165//signal transduction;GO:0044700//single organism signaling;GO:0044238//primary metabolic process;GO:0016192//vesicle-mediated transport;GO:0006810//transport;GO:0048856//anatomical struc…
ENST00000314191	49	130	ENST00000314191	281.16	15	10	13	6.23E7	6.48E7	59	58	43	51	Carbamidomethylation; Oxidation (M)	469093	gene=PRKDC	PRKDC	protein kinase, DNA-activated, catalytic polypeptide [Source:HGNC Symbol;Acc:HGNC:9413]	Cellular Processes;Genetic Information Processing	Replication and repair;Cell growth and death	ko04110//Cell cycle;ko03450//Non-homologous end-joining	K06642	GO:0005654//nucleoplasm;GO:0044446//intracellular organelle part;GO:0031981//nuclear lumen;GO:0043232//intracellular non-membrane-bounded organelle;GO:0043227//membrane-bounded organelle;GO:0005730//nucleolus;GO:0043233//organelle lumen;GO:0044464//cell part;GO:0044422//organelle part;GO:0005622//intracellular;GO:0005575//cellular_component;GO:0043234//protein complex;GO:0043228//non-membrane-bou…	GO:0003674//molecular_function;GO:0019899//enzyme binding;GO:0005488//binding;GO:0003677//DNA binding;GO:0003723//RNA binding;GO:1901363//heterocyclic compound binding;GO:0008134//transcription factor binding;GO:0003824//catalytic activity;GO:0016772//transferase activity, transferring phosphorus-containing groups;GO:0043167//ion binding;GO:0097159//organic cyclic compound binding;GO:0005515//pro…	GO:0007154//cell communication;GO:0048646//anatomical structure formation involved in morphogenesis;GO:0046483//heterocycle metabolic process;GO:0065007//biological regulation;GO:0044238//primary metabolic process;GO:0009987//cellular process;GO:0044699//single-organism process;GO:0048856//anatomical structure development;GO:0009653//anatomical structure morphogenesis;GO:0008283//cell proliferati…
ENST00000309007	62	107	ENST00000309007	279.00	42	38	40	2.94E8	3.28E8	30	30	33	41	Carbamidomethylation; Oxidation (M); Acetylation (Protein N-term); Phosphorylation (STY)	71429	gene=DBN1	DBN1	drebrin 1 [Source:HGNC Symbol;Acc:HGNC:2695]	-	-	-	-	GO:0005575//cellular_component;GO:0043226//organelle;GO:0043228//non-membrane-bounded organelle;GO:0043232//intracellular non-membrane-bounded organelle;GO:0044464//cell part;GO:0005856//cytoskeleton;GO:0005622//intracellular;GO:0043229//intracellular organelle;GO:0005737//cytoplasm;GO:0005623//cell;GO:0044424//intracellular part	GO:0008092//cytoskeletal protein binding;GO:0005515//protein binding;GO:0003674//molecular_function;GO:0005488//binding	GO:0030154//cell differentiation;GO:0048856//anatomical structure development;GO:0023052//signaling;GO:0008150//biological_process;GO:0007154//cell communication;GO:0016043//cellular component organization;GO:0044763//single-organism cellular process;GO:0007010//cytoskeleton organization;GO:0007267//cell-cell signaling;GO:0044699//single-organism process;GO:0048869//cellular developmental process…
ENST00000357214	24	84	ENST00000357214	278.76	43	40	41	1.5E9	1.94E9	40	40	67	71	Carbamidomethylation; Oxidation (M)	76150	gene=SFPQ	SFPQ	splicing factor proline and glutamine rich [Source:HGNC Symbol;Acc:HGNC:10774]	-	-	-	-	GO:0043227//membrane-bounded organelle;GO:0044464//cell part;GO:0043231//intracellular membrane-bounded organelle;GO:0043228//non-membrane-bounded organelle;GO:0032991//macromolecular complex;GO:0005575//cellular_component;GO:0044422//organelle part;GO:0005737//cytoplasm;GO:0031981//nuclear lumen;GO:0043234//protein complex;GO:0044446//intracellular organelle part;GO:0044424//intracellular part;G…	GO:0003723//RNA binding;GO:0019899//enzyme binding;GO:0097159//organic cyclic compound binding;GO:0003677//DNA binding;GO:0003674//molecular_function;GO:0005488//binding;GO:0003676//nucleic acid binding;GO:0005515//protein binding;GO:1901363//heterocyclic compound binding	GO:0044700//single organism signaling;GO:0008219//cell death;GO:0023052//signaling;GO:0044237//cellular metabolic process;GO:0065007//biological regulation;GO:0043170//macromolecule metabolic process;GO:0044763//single-organism cellular process;GO:0006725//cellular aromatic compound metabolic process;GO:0008150//biological_process;GO:0019538//protein metabolic process;GO:0044267//cellular protein…
ENST00000338257	45	122	ENST00000338257	276.40	41	38	30	2.26E8	1.03E8	46	37	52	41	Carbamidomethylation; Oxidation (M)	124844	gene=MYO1F	MYO1F	myosin IF [Source:HGNC Symbol;Acc:HGNC:7600]	-	-	-	-	GO:0044424//intracellular part;GO:0043226//organelle;GO:0043228//non-membrane-bounded organelle;GO:0005856//cytoskeleton;GO:0044464//cell part;GO:0043232//intracellular non-membrane-bounded organelle;GO:0032991//macromolecular complex;GO:0005575//cellular_component;GO:0005623//cell;GO:0043234//protein complex;GO:0043229//intracellular organelle;GO:0005622//intracellular	GO:0008092//cytoskeletal protein binding;GO:0005515//protein binding;GO:0005488//binding;GO:0043167//ion binding;GO:0003674//molecular_function	GO:0008150//biological_process
ENST00000613525	45	123	ENST00000613525	276.40	41	38	30	2.26E8	1.03E8	46	37	52	41	Carbamidomethylation; Oxidation (M)	124844	gene=MYO1F	MYO1F	myosin IF [Source:HGNC Symbol;Acc:HGNC:7600]	-	-	-	-	GO:0005622//intracellular;GO:0005575//cellular_component;GO:0032991//macromolecular complex;GO:0043232//intracellular non-membrane-bounded organelle;GO:0005623//cell;GO:0043226//organelle;GO:0044464//cell part;GO:0043229//intracellular organelle;GO:0005856//cytoskeleton;GO:0044424//intracellular part;GO:0043228//non-membrane-bounded organelle;GO:0043234//protein complex	GO:0005515//protein binding;GO:0043167//ion binding;GO:0008092//cytoskeletal protein binding;GO:0005488//binding;GO:0003674//molecular_function	GO:0008150//biological_process
ENST00000372731	55	185	ENST00000372731	275.42	26	24	16	6.36E7	2.39E7	56	56	50	34	Carbamidomethylation; Oxidation (M)	284538	gene=SPTAN1	SPTAN1	spectrin alpha, non-erythrocytic 1 [Source:HGNC Symbol;Acc:HGNC:11273]	Cellular Processes	Cell growth and death	ko04210//Apoptosis	K06114	GO:0043228//non-membrane-bounded organelle;GO:0044421//extracellular region part;GO:0005615//extracellular space;GO:0043226//organelle;GO:0005575//cellular_component;GO:0005576//extracellular region;GO:0044424//intracellular part;GO:0005856//cytoskeleton;GO:0044444//cytoplasmic part;GO:0005737//cytoplasm;GO:0031410//cytoplasmic vesicle;GO:0005829//cytosol;GO:0005622//intracellular;GO:0005623//cel…	GO:0005198//structural molecule activity;GO:0019899//enzyme binding;GO:0043167//ion binding;GO:0003674//molecular_function;GO:0005488//binding;GO:0008092//cytoskeletal protein binding;GO:0005515//protein binding	GO:0006810//transport;GO:0036211//protein modification process;GO:0044767//single-organism developmental process;GO:0032989//cellular component morphogenesis;GO:0006461//protein complex assembly;GO:0009987//cellular process;GO:0065003//macromolecular complex assembly;GO:0019538//protein metabolic process;GO:0065007//biological regulation;GO:0000902//cell morphogenesis;GO:0022607//cellular compone…
ENST00000256935	37	143	ENST00000256935	274.94	28	25	22	2.41E8	1.81E8	51	48	54	53	Carbamidomethylation; Oxidation (M); Phosphorylation (STY)	211947	gene=DOCK2	DOCK2	dedicator of cytokinesis 2 [Source:HGNC Symbol;Acc:HGNC:2988]	Organismal Systems	Immune system	ko04062//Chemokine signaling pathway;ko04666//Fc gamma R-mediated phagocytosis	K12367	GO:0005575//cellular_component;GO:0044444//cytoplasmic part;GO:0005829//cytosol;GO:0005615//extracellular space;GO:0005737//cytoplasm;GO:0044421//extracellular region part;GO:0043226//organelle;GO:0031410//cytoplasmic vesicle;GO:0005623//cell;GO:0043229//intracellular organelle;GO:0043232//intracellular non-membrane-bounded organelle;GO:0044424//intracellular part;GO:0005576//extracellular region…	GO:0030234//enzyme regulator activity;GO:0003674//molecular_function;GO:0098772//molecular function regulator;GO:0005515//protein binding;GO:0005488//binding;GO:0019899//enzyme binding	GO:0044699//single-organism process;GO:0008150//biological_process;GO:0050794//regulation of cellular process;GO:0048856//anatomical structure development;GO:0050896//response to stimulus;GO:0050789//regulation of biological process;GO:0023052//signaling;GO:0044700//single organism signaling;GO:0051704//multi-organism process;GO:0048869//cellular developmental process;GO:0002376//immune system pr…
ENST00000587489	48	139	ENST00000587489	272.55	40	36	39	1.73E7	3.73E6	37	1	46	45	Carbamidomethylation; Oxidation (M); Phosphorylation (STY)	74602	gene=FMNL1	FMNL1	formin like 1 [Source:HGNC Symbol;Acc:HGNC:1212]	-	-	-	-	GO:0044424//intracellular part;GO:0005829//cytosol;GO:0005623//cell;GO:0005622//intracellular;GO:0044444//cytoplasmic part;GO:0005575//cellular_component;GO:0044464//cell part;GO:0005737//cytoplasm	-	GO:0032502//developmental process;GO:0006996//organelle organization;GO:0044767//single-organism developmental process;GO:0009653//anatomical structure morphogenesis;GO:0044699//single-organism process;GO:0071840//cellular component organization or biogenesis;GO:0044763//single-organism cellular process;GO:0009987//cellular process;GO:0000902//cell morphogenesis;GO:0007010//cytoskeleton organizat…
ENST00000252252	33	134	ENST00000252252	270.68	61	57	59	7.4E6	8.69E6	46	2	54	60	Carbamidomethylation; Oxidation (M); Acetylation (Protein N-term)	60067	gene=KRT6B	KRT6B	keratin 6B [Source:HGNC Symbol;Acc:HGNC:6444]	-	-	-	-	GO:0005737//cytoplasm;GO:0005575//cellular_component;GO:0005829//cytosol;GO:0005615//extracellular space;GO:0044444//cytoplasmic part;GO:0005856//cytoskeleton;GO:0044424//intracellular part;GO:0043232//intracellular non-membrane-bounded organelle;GO:0043226//organelle;GO:0005623//cell;GO:0005576//extracellular region;GO:0005622//intracellular;GO:0044421//extracellular region part;GO:0043229//intr…	GO:0005198//structural molecule activity;GO:0003674//molecular_function	GO:0048869//cellular developmental process;GO:0016043//cellular component organization;GO:0032502//developmental process;GO:0009987//cellular process;GO:0071840//cellular component organization or biogenesis;GO:0044767//single-organism developmental process;GO:0030154//cell differentiation;GO:0007010//cytoskeleton organization;GO:0044763//single-organism cellular process;GO:0044699//single-organi…
ENST00000366794	57	100	ENST00000366794	269.75	33	32	28	1.43E8	8.79E7	35	35	41	39	Carbamidomethylation; Oxidation (M)	113084	gene=PARP1	PARP1	poly(ADP-ribose) polymerase 1 [Source:HGNC Symbol;Acc:HGNC:270]	Cellular Processes;Genetic Information Processing;Environmental Information Processing	Signal transduction;Cell growth and death;Replication and repair	ko04210//Apoptosis;ko04217//Necroptosis;ko04064//NF-kappa B signaling pathway;ko03410//Base excision repair	K10798	GO:0044446//intracellular organelle part;GO:0031981//nuclear lumen;GO:0005635//nuclear envelope;GO:0044444//cytoplasmic part;GO:0031974//membrane-enclosed lumen;GO:0044464//cell part;GO:0043228//non-membrane-bounded organelle;GO:0000228//nuclear chromosome;GO:0005634//nucleus;GO:0031967//organelle envelope;GO:0032991//macromolecular complex;GO:0005737//cytoplasm;GO:0005730//nucleolus;GO:0043227//…	GO:0005515//protein binding;GO:0003677//DNA binding;GO:0003674//molecular_function;GO:1901363//heterocyclic compound binding;GO:0003676//nucleic acid binding;GO:0008134//transcription factor binding;GO:0003824//catalytic activity;GO:0016740//transferase activity;GO:0016874//ligase activity;GO:0016757//transferase activity, transferring glycosyl groups;GO:0003723//RNA binding;GO:0097159//organic c…	GO:0070271//protein complex biogenesis;GO:0006950//response to stress;GO:0051169//nuclear transport;GO:0036211//protein modification process;GO:0044765//single-organism transport;GO:0065003//macromolecular complex assembly;GO:0050794//regulation of cellular process;GO:0034641//cellular nitrogen compound metabolic process;GO:0008152//metabolic process;GO:1902582//single-organism intracellular tran…
ENST00000371554	70	90	ENST00000371554	268.93	40	24	40	6.21E6	1.41E8	35	18	16	49	Oxidation (M); Phosphorylation (STY)	83264	gene=HSP90AB1	HSP90AB1	heat shock protein 90 alpha family class B member 1 [Source:HGNC Symbol;Acc:HGNC:5258]	Organismal Systems;Human Diseases;Genetic Information Processing;Environmental Information Processing;Cellular Processes	Signal transduction;Cancers;Cardiovascular diseases;Folding, sorting and degradation;Immune system;Cell growth and death;Endocrine system	ko05200//Pathways in cancer;ko04151//PI3K-Akt signaling pathway;ko04612//Antigen processing and presentation;ko04621//NOD-like receptor signaling pathway;ko04141//Protein processing in endoplasmic reticulum;ko04659//Th17 cell differentiation;ko05418//Fluid shear stress and atherosclerosis;ko04915//Estrogen signaling pathway;ko04217//Necroptosis;ko05215//Prostate cancer;ko04914//Progesterone-media…	K04079	GO:0005886//plasma membrane;GO:0043233//organelle lumen;GO:0044424//intracellular part;GO:0005615//extracellular space;GO:0044464//cell part;GO:0016020//membrane;GO:0043227//membrane-bounded organelle;GO:0043226//organelle;GO:0005634//nucleus;GO:0005829//cytosol;GO:0044422//organelle part;GO:0070013//intracellular organelle lumen;GO:0071944//cell periphery;GO:0043229//intracellular organelle;GO:0…	GO:1901363//heterocyclic compound binding;GO:0097159//organic cyclic compound binding;GO:0019899//enzyme binding;GO:0003674//molecular_function;GO:0003676//nucleic acid binding;GO:0003723//RNA binding;GO:0005488//binding;GO:0030234//enzyme regulator activity;GO:0005515//protein binding;GO:0043167//ion binding;GO:0098772//molecular function regulator;GO:0051082//unfolded protein binding	GO:0006810//transport;GO:0008219//cell death;GO:0044260//cellular macromolecule metabolic process;GO:0009987//cellular process;GO:0051234//establishment of localization;GO:0044699//single-organism process;GO:0043412//macromolecule modification;GO:0044238//primary metabolic process;GO:0006259//DNA metabolic process;GO:0050896//response to stimulus;GO:0070271//protein complex biogenesis;GO:0044767/…
ENST00000371646	70	91	ENST00000371646	268.93	40	24	40	6.21E6	1.41E8	35	18	16	49	Oxidation (M); Phosphorylation (STY)	83264	gene=HSP90AB1	HSP90AB1	heat shock protein 90 alpha family class B member 1 [Source:HGNC Symbol;Acc:HGNC:5258]	Cellular Processes;Genetic Information Processing;Human Diseases;Environmental Information Processing;Organismal Systems	Signal transduction;Cancers;Immune system;Cell growth and death;Endocrine system;Folding, sorting and degradation;Cardiovascular diseases	ko05200//Pathways in cancer;ko04151//PI3K-Akt signaling pathway;ko04612//Antigen processing and presentation;ko04621//NOD-like receptor signaling pathway;ko04141//Protein processing in endoplasmic reticulum;ko04659//Th17 cell differentiation;ko05418//Fluid shear stress and atherosclerosis;ko04915//Estrogen signaling pathway;ko04217//Necroptosis;ko05215//Prostate cancer;ko04914//Progesterone-media…	K04079	GO:0005739//mitochondrion;GO:0005886//plasma membrane;GO:0031410//cytoplasmic vesicle;GO:0005654//nucleoplasm;GO:0043229//intracellular organelle;GO:0043227//membrane-bounded organelle;GO:0005615//extracellular space;GO:0031982//vesicle;GO:0071944//cell periphery;GO:0031974//membrane-enclosed lumen;GO:0044421//extracellular region part;GO:0005576//extracellular region;GO:0044464//cell part;GO:004…	GO:0003676//nucleic acid binding;GO:0005488//binding;GO:1901363//heterocyclic compound binding;GO:0030234//enzyme regulator activity;GO:0019899//enzyme binding;GO:0043167//ion binding;GO:0097159//organic cyclic compound binding;GO:0003723//RNA binding;GO:0003674//molecular_function;GO:0005515//protein binding;GO:0051082//unfolded protein binding;GO:0098772//molecular function regulator	GO:0008150//biological_process;GO:0009987//cellular process;GO:0051276//chromosome organization;GO:0065008//regulation of biological quality;GO:0023052//signaling;GO:0044237//cellular metabolic process;GO:0051234//establishment of localization;GO:0051716//cellular response to stimulus;GO:0007049//cell cycle;GO:0034622//cellular macromolecular complex assembly;GO:0070271//protein complex biogenesi…
ENST00000620073	70	92	ENST00000620073	268.93	40	24	40	6.21E6	1.41E8	35	18	16	49	Oxidation (M); Phosphorylation (STY)	83264	gene=HSP90AB1	HSP90AB1	heat shock protein 90 alpha family class B member 1 [Source:HGNC Symbol;Acc:HGNC:5258]	Environmental Information Processing;Genetic Information Processing;Human Diseases;Cellular Processes;Organismal Systems	Endocrine system;Cell growth and death;Immune system;Folding, sorting and degradation;Cardiovascular diseases;Cancers;Signal transduction	ko05200//Pathways in cancer;ko04151//PI3K-Akt signaling pathway;ko04612//Antigen processing and presentation;ko04621//NOD-like receptor signaling pathway;ko04141//Protein processing in endoplasmic reticulum;ko04659//Th17 cell differentiation;ko05418//Fluid shear stress and atherosclerosis;ko04915//Estrogen signaling pathway;ko04217//Necroptosis;ko05215//Prostate cancer;ko04914//Progesterone-media…	K04079	GO:0044421//extracellular region part;GO:0043226//organelle;GO:0031974//membrane-enclosed lumen;GO:0016020//membrane;GO:0005654//nucleoplasm;GO:0043227//membrane-bounded organelle;GO:0044424//intracellular part;GO:0005737//cytoplasm;GO:0044422//organelle part;GO:0044428//nuclear part;GO:0044446//intracellular organelle part;GO:0005634//nucleus;GO:0043234//protein complex;GO:0031982//vesicle;GO:00…	GO:0043167//ion binding;GO:0005488//binding;GO:0051082//unfolded protein binding;GO:0097159//organic cyclic compound binding;GO:0003723//RNA binding;GO:0003676//nucleic acid binding;GO:1901363//heterocyclic compound binding;GO:0003674//molecular_function;GO:0098772//molecular function regulator;GO:0019899//enzyme binding;GO:0005515//protein binding;GO:0030234//enzyme regulator activity	GO:0036211//protein modification process;GO:0034622//cellular macromolecular complex assembly;GO:0044403//symbiosis, encompassing mutualism through parasitism;GO:0009058//biosynthetic process;GO:0046483//heterocycle metabolic process;GO:0044763//single-organism cellular process;GO:0044699//single-organism process;GO:0050794//regulation of cellular process;GO:0008152//metabolic process;GO:0065003/…
ENST00000353801	70	93	ENST00000353801	268.93	40	24	40	6.21E6	1.41E8	35	18	16	49	Oxidation (M); Phosphorylation (STY)	83264	gene=HSP90AB1	HSP90AB1	heat shock protein 90 alpha family class B member 1 [Source:HGNC Symbol;Acc:HGNC:5258]	Organismal Systems;Human Diseases;Genetic Information Processing;Environmental Information Processing;Cellular Processes	Signal transduction;Cancers;Folding, sorting and degradation;Cardiovascular diseases;Cell growth and death;Endocrine system;Immune system	ko05200//Pathways in cancer;ko04151//PI3K-Akt signaling pathway;ko04612//Antigen processing and presentation;ko04621//NOD-like receptor signaling pathway;ko04141//Protein processing in endoplasmic reticulum;ko04659//Th17 cell differentiation;ko05418//Fluid shear stress and atherosclerosis;ko04915//Estrogen signaling pathway;ko04217//Necroptosis;ko05215//Prostate cancer;ko04914//Progesterone-media…	K04079	GO:0071944//cell periphery;GO:0005622//intracellular;GO:0043234//protein complex;GO:0005739//mitochondrion;GO:0044422//organelle part;GO:0005886//plasma membrane;GO:0044444//cytoplasmic part;GO:0031982//vesicle;GO:0005634//nucleus;GO:0044428//nuclear part;GO:0043233//organelle lumen;GO:0043226//organelle;GO:0044446//intracellular organelle part;GO:0043227//membrane-bounded organelle;GO:0005829//c…	GO:0005515//protein binding;GO:0003723//RNA binding;GO:0003676//nucleic acid binding;GO:0003674//molecular_function;GO:0019899//enzyme binding;GO:0097159//organic cyclic compound binding;GO:0005488//binding;GO:0030234//enzyme regulator activity;GO:0051082//unfolded protein binding;GO:0043167//ion binding;GO:0098772//molecular function regulator;GO:1901363//heterocyclic compound binding	GO:0019538//protein metabolic process;GO:0034622//cellular macromolecular complex assembly;GO:0051179//localization;GO:0006461//protein complex assembly;GO:0043170//macromolecule metabolic process;GO:0007154//cell communication;GO:0044767//single-organism developmental process;GO:0090304//nucleic acid metabolic process;GO:0048869//cellular developmental process;GO:0008152//metabolic process;GO:00…
ENST00000257829	52	108	ENST00000257829	268.89	38	31	37	2.85E8	4.79E8	40	40	42	49	Carbamidomethylation; Oxidation (M)	115730	gene=NAT10	NAT10	N-acetyltransferase 10 [Source:HGNC Symbol;Acc:HGNC:29830]	Genetic Information Processing	Translation	ko03008//Ribosome biogenesis in eukaryotes	K14521	GO:0005622//intracellular;GO:0044428//nuclear part;GO:0043232//intracellular non-membrane-bounded organelle;GO:0031981//nuclear lumen;GO:0070013//intracellular organelle lumen;GO:0005623//cell;GO:0000228//nuclear chromosome;GO:0043227//membrane-bounded organelle;GO:0005654//nucleoplasm;GO:0043229//intracellular organelle;GO:0044446//intracellular organelle part;GO:0005634//nucleus;GO:0043228//non…	GO:1901363//heterocyclic compound binding;GO:0019899//enzyme binding;GO:0003824//catalytic activity;GO:0016746//transferase activity, transferring acyl groups;GO:0003723//RNA binding;GO:0005488//binding;GO:0003674//molecular_function;GO:0097159//organic cyclic compound binding;GO:0003676//nucleic acid binding;GO:0043167//ion binding;GO:0016740//transferase activity;GO:0005515//protein binding	GO:0071840//cellular component organization or biogenesis;GO:0090304//nucleic acid metabolic process;GO:0071704//organic substance metabolic process;GO:0008150//biological_process;GO:0006259//DNA metabolic process;GO:0065008//regulation of biological quality;GO:0044238//primary metabolic process;GO:0006996//organelle organization;GO:0042592//homeostatic process;GO:0006399//tRNA metabolic process;…
ENST00000301364	36	95	ENST00000301364	268.45	41	35	37	4.34E8	6.2E8	41	41	50	58	Carbamidomethylation; Oxidation (M); Acetylation (Protein N-term)	91810	gene=TSR1	TSR1	TSR1, ribosome maturation factor [Source:HGNC Symbol;Acc:HGNC:25542]	-	-	-	-	GO:0044428//nuclear part;GO:0005575//cellular_component;GO:0070013//intracellular organelle lumen;GO:0043228//non-membrane-bounded organelle;GO:0005730//nucleolus;GO:0005634//nucleus;GO:0005622//intracellular;GO:0044424//intracellular part;GO:0043232//intracellular non-membrane-bounded organelle;GO:0043226//organelle;GO:0044422//organelle part;GO:0031974//membrane-enclosed lumen;GO:0005829//cytos…	GO:0016818//hydrolase activity, acting on acid anhydrides, in phosphorus-containing anhydrides;GO:0016817//hydrolase activity, acting on acid anhydrides;GO:0043167//ion binding;GO:0003824//catalytic activity;GO:0005488//binding;GO:0003723//RNA binding;GO:0003674//molecular_function;GO:1901363//heterocyclic compound binding;GO:0097159//organic cyclic compound binding;GO:0003924//GTPase activity;GO…	GO:0008150//biological_process;GO:0065003//macromolecular complex assembly;GO:0034622//cellular macromolecular complex assembly;GO:0071826//ribonucleoprotein complex subunit organization;GO:0042254//ribosome biogenesis;GO:0071840//cellular component organization or biogenesis;GO:0022613//ribonucleoprotein complex biogenesis;GO:0044085//cellular component biogenesis;GO:0034641//cellular nitrogen c…
ENST00000330722	32	136	ENST00000330722	266.44	63	57	63	1.46E7	2.2E7	46	3	53	61	Carbamidomethylation; Oxidation (M); Acetylation (Protein N-term)	60045	gene=KRT6A	KRT6A	keratin 6A [Source:HGNC Symbol;Acc:HGNC:6443]	-	-	-	-	GO:0005615//extracellular space;GO:0005623//cell;GO:0043227//membrane-bounded organelle;GO:0005737//cytoplasm;GO:0044464//cell part;GO:0044424//intracellular part;GO:0043232//intracellular non-membrane-bounded organelle;GO:0005856//cytoskeleton;GO:0005829//cytosol;GO:0005576//extracellular region;GO:0044444//cytoplasmic part;GO:0044421//extracellular region part;GO:0005622//intracellular;GO:00432…	GO:0005198//structural molecule activity;GO:0003674//molecular_function	GO:0044767//single-organism developmental process;GO:0050896//response to stimulus;GO:0051704//multi-organism process;GO:0016265//death;GO:0048856//anatomical structure development;GO:0016043//cellular component organization;GO:0044419//interspecies interaction between organisms;GO:0007010//cytoskeleton organization;GO:0009987//cellular process;GO:0032502//developmental process;GO:0002376//immune…
ENST00000301653	56	133	ENST00000301653	265.31	61	54	53	6.07E7	5.09E7	35	16	42	40	Carbamidomethylation; Oxidation (M)	51268	gene=KRT16	KRT16	keratin 16 [Source:HGNC Symbol;Acc:HGNC:6423]	Organismal Systems	Endocrine system	ko04915//Estrogen signaling pathway	K07604	GO:0005623//cell;GO:0043226//organelle;GO:0044444//cytoplasmic part;GO:0005615//extracellular space;GO:0043229//intracellular organelle;GO:0044424//intracellular part;GO:0043232//intracellular non-membrane-bounded organelle;GO:0043228//non-membrane-bounded organelle;GO:0043231//intracellular membrane-bounded organelle;GO:0005622//intracellular;GO:0005634//nucleus;GO:0005576//extracellular region;…	GO:0005198//structural molecule activity;GO:0003674//molecular_function	GO:0044763//single-organism cellular process;GO:0071840//cellular component organization or biogenesis;GO:0030154//cell differentiation;GO:0006950//response to stress;GO:0016043//cellular component organization;GO:0007568//aging;GO:0065007//biological regulation;GO:0048856//anatomical structure development;GO:0040011//locomotion;GO:0048870//cell motility;GO:0009987//cellular process;GO:0002376//i…
ENST00000401507	59	118	ENST00000401507	264.98	41	37	38	1.41E7	1.11E7	34	2	34	44	Carbamidomethylation; Oxidation (M); Acetylation (Protein N-term); Phosphorylation (STY)	79955	gene=KIF2A	KIF2A	kinesin family member 2A [Source:HGNC Symbol;Acc:HGNC:6318]	-	-	-	-	GO:0043227//membrane-bounded organelle;GO:0044464//cell part;GO:0044424//intracellular part;GO:0044446//intracellular organelle part;GO:0044430//cytoskeletal part;GO:0044422//organelle part;GO:0032991//macromolecular complex;GO:0015630//microtubule cytoskeleton;GO:0005634//nucleus;GO:0005623//cell;GO:0031981//nuclear lumen;GO:0043233//organelle lumen;GO:0005737//cytoplasm;GO:0005654//nucleoplasm;…	GO:0008092//cytoskeletal protein binding;GO:0016818//hydrolase activity, acting on acid anhydrides, in phosphorus-containing anhydrides;GO:0005515//protein binding;GO:0003674//molecular_function;GO:0017111//nucleoside-triphosphatase activity;GO:0005488//binding;GO:0016817//hydrolase activity, acting on acid anhydrides;GO:0016787//hydrolase activity;GO:0003824//catalytic activity;GO:0016887//ATPas…	GO:0071840//cellular component organization or biogenesis;GO:0051301//cell division;GO:0022607//cellular component assembly;GO:0040011//locomotion;GO:0009987//cellular process;GO:0016192//vesicle-mediated transport;GO:0048856//anatomical structure development;GO:0006810//transport;GO:0007059//chromosome segregation;GO:0008150//biological_process;GO:0051234//establishment of localization;GO:004469…
ENST00000407818	59	120	ENST00000407818	264.98	39	35	36	1.41E7	1.11E7	34	2	34	44	Carbamidomethylation; Oxidation (M); Acetylation (Protein N-term); Phosphorylation (STY)	84089	gene=KIF2A	KIF2A	kinesin family member 2A [Source:HGNC Symbol;Acc:HGNC:6318]	-	-	-	-	GO:0031981//nuclear lumen;GO:0043232//intracellular non-membrane-bounded organelle;GO:0042995//cell projection;GO:0005622//intracellular;GO:0043228//non-membrane-bounded organelle;GO:0043234//protein complex;GO:0005856//cytoskeleton;GO:0043231//intracellular membrane-bounded organelle;GO:0005815//microtubule organizing center;GO:0005730//nucleolus;GO:0044422//organelle part;GO:0044424//intracellu…	GO:0043167//ion binding;GO:0017111//nucleoside-triphosphatase activity;GO:0003674//molecular_function;GO:0016787//hydrolase activity;GO:0005488//binding;GO:0008092//cytoskeletal protein binding;GO:0016818//hydrolase activity, acting on acid anhydrides, in phosphorus-containing anhydrides;GO:0016817//hydrolase activity, acting on acid anhydrides;GO:0016462//pyrophosphatase activity;GO:0003824//cat…	GO:0006996//organelle organization;GO:0040011//locomotion;GO:0048856//anatomical structure development;GO:0044763//single-organism cellular process;GO:0071840//cellular component organization or biogenesis;GO:0008150//biological_process;GO:0007049//cell cycle;GO:0006810//transport;GO:0007010//cytoskeleton organization;GO:0051674//localization of cell;GO:0044699//single-organism process;GO:0016043…
ENST00000233616	121	97	ENST00000233616	263.98	36	3	36	6.62E5	3.42E8	30	30	2	36	Carbamidomethylation	91918	gene=MOGS	MOGS	mannosyl-oligosaccharide glucosidase [Source:HGNC Symbol;Acc:HGNC:24862]	Genetic Information Processing;Metabolism	Glycan biosynthesis and metabolism;Folding, sorting and degradation	ko04141//Protein processing in endoplasmic reticulum;ko00510//N-Glycan biosynthesis	K01228	GO:0005737//cytoplasm;GO:0044424//intracellular part;GO:0044464//cell part;GO:0043231//intracellular membrane-bounded organelle;GO:0005623//cell;GO:0005576//extracellular region;GO:0005615//extracellular space;GO:0043227//membrane-bounded organelle;GO:0012505//endomembrane system;GO:0005783//endoplasmic reticulum;GO:0005575//cellular_component;GO:0044444//cytoplasmic part;GO:0044421//extracellula…	GO:0003824//catalytic activity;GO:0016798//hydrolase activity, acting on glycosyl bonds;GO:0016787//hydrolase activity;GO:0003674//molecular_function	GO:0008150//biological_process;GO:0006457//protein folding;GO:0043170//macromolecule metabolic process;GO:0019538//protein metabolic process;GO:0044238//primary metabolic process;GO:0009987//cellular process;GO:0036211//protein modification process;GO:0043412//macromolecule modification;GO:0044260//cellular macromolecule metabolic process;GO:0044237//cellular metabolic process;GO:0005975//carbohy…
ENST00000621914	47	161	ENST00000621914	262.31	37	33	34	2.38E8	2.35E8	36	16	45	44	Carbamidomethylation; Oxidation (M)	104553	gene=AP2B1	AP2B1	adaptor related protein complex 2 beta 1 subunit [Source:HGNC Symbol;Acc:HGNC:563]	Human Diseases;Cellular Processes;Organismal Systems	Neurodegenerative diseases;Excretory system;Transport and catabolism;Nervous system	ko04144//Endocytosis;ko05016//Huntington's disease;ko04721//Synaptic vesicle cycle;ko04961//Endocrine and other factor-regulated calcium reabsorption	K11825	GO:0005737//cytoplasm;GO:0043231//intracellular membrane-bounded organelle;GO:0043226//organelle;GO:0005764//lysosome;GO:0005829//cytosol;GO:0043227//membrane-bounded organelle;GO:0012505//endomembrane system;GO:0005768//endosome;GO:0005575//cellular_component;GO:0031982//vesicle;GO:0016020//membrane;GO:0005886//plasma membrane;GO:0005622//intracellular;GO:0044464//cell part;GO:0000323//lytic vac…	GO:0030674//protein binding, bridging;GO:0003674//molecular_function;GO:0005488//binding;GO:0005515//protein binding;GO:0005215//transporter activity;GO:0060090//binding, bridging;GO:0022892//substrate-specific transporter activity;GO:0008565//protein transporter activity	GO:0071840//cellular component organization or biogenesis;GO:0008152//metabolic process;GO:0007267//cell-cell signaling;GO:0048856//anatomical structure development;GO:0002376//immune system process;GO:0051704//multi-organism process;GO:0044403//symbiosis, encompassing mutualism through parasitism;GO:0065007//biological regulation;GO:0051179//localization;GO:0051234//establishment of localization…
ENST00000610402	47	162	ENST00000610402	262.31	37	33	33	2.38E8	2.35E8	36	16	45	44	Carbamidomethylation; Oxidation (M)	105692	gene=AP2B1	AP2B1	adaptor related protein complex 2 beta 1 subunit [Source:HGNC Symbol;Acc:HGNC:563]	Organismal Systems;Human Diseases;Cellular Processes	Excretory system;Neurodegenerative diseases;Nervous system;Transport and catabolism	ko04144//Endocytosis;ko05016//Huntington's disease;ko04721//Synaptic vesicle cycle;ko04961//Endocrine and other factor-regulated calcium reabsorption	K11825	GO:0005886//plasma membrane;GO:0043229//intracellular organelle;GO:0000323//lytic vacuole;GO:0044464//cell part;GO:0005623//cell;GO:0005622//intracellular;GO:0005737//cytoplasm;GO:0032991//macromolecular complex;GO:0005829//cytosol;GO:0005764//lysosome;GO:0044424//intracellular part;GO:0043227//membrane-bounded organelle;GO:0043234//protein complex;GO:0012505//endomembrane system;GO:0043226//orga…	GO:0008565//protein transporter activity;GO:0005215//transporter activity;GO:0005515//protein binding;GO:0060090//binding, bridging;GO:0022892//substrate-specific transporter activity;GO:0030674//protein binding, bridging;GO:0005488//binding;GO:0003674//molecular_function	GO:0044699//single-organism process;GO:0061024//membrane organization;GO:0006810//transport;GO:0032502//developmental process;GO:0007267//cell-cell signaling;GO:0048856//anatomical structure development;GO:0051234//establishment of localization;GO:0007154//cell communication;GO:0051704//multi-organism process;GO:0006950//response to stress;GO:0051179//localization;GO:0016043//cellular component o…
ENST00000618940	47	163	ENST00000618940	262.31	37	33	33	2.38E8	2.35E8	36	16	45	44	Carbamidomethylation; Oxidation (M)	105692	gene=AP2B1	AP2B1	adaptor related protein complex 2 beta 1 subunit [Source:HGNC Symbol;Acc:HGNC:563]	Organismal Systems;Cellular Processes;Human Diseases	Nervous system;Transport and catabolism;Excretory system;Neurodegenerative diseases	ko04144//Endocytosis;ko05016//Huntington's disease;ko04721//Synaptic vesicle cycle;ko04961//Endocrine and other factor-regulated calcium reabsorption	K11825	GO:0012505//endomembrane system;GO:0044424//intracellular part;GO:0005829//cytosol;GO:0005623//cell;GO:0005622//intracellular;GO:0043227//membrane-bounded organelle;GO:0005886//plasma membrane;GO:0043231//intracellular membrane-bounded organelle;GO:0043234//protein complex;GO:0005773//vacuole;GO:0031982//vesicle;GO:0005768//endosome;GO:0005737//cytoplasm;GO:0016020//membrane;GO:0071944//cell peri…	GO:0022892//substrate-specific transporter activity;GO:0005215//transporter activity;GO:0008565//protein transporter activity;GO:0005515//protein binding;GO:0005488//binding;GO:0030674//protein binding, bridging;GO:0060090//binding, bridging;GO:0003674//molecular_function	GO:0044085//cellular component biogenesis;GO:0071840//cellular component organization or biogenesis;GO:0051179//localization;GO:0009056//catabolic process;GO:0044403//symbiosis, encompassing mutualism through parasitism;GO:0032502//developmental process;GO:0050794//regulation of cellular process;GO:0007267//cell-cell signaling;GO:0007154//cell communication;GO:0009987//cellular process;GO:0002376…
ENST00000252242	28	200	ENST00000252242	261.36	64	56	61	2.4E8	2.19E8	50	23	63	59	Carbamidomethylation; Oxidation (M)	62378	gene=KRT5	KRT5	keratin 5 [Source:HGNC Symbol;Acc:HGNC:6442]	-	-	-	-	GO:0005622//intracellular;GO:0044421//extracellular region part;GO:0044444//cytoplasmic part;GO:0043227//membrane-bounded organelle;GO:0043231//intracellular membrane-bounded organelle;GO:0005576//extracellular region;GO:0005615//extracellular space;GO:0005829//cytosol;GO:0005886//plasma membrane;GO:0005737//cytoplasm;GO:0005575//cellular_component;GO:0043226//organelle;GO:0043229//intracellular …	GO:0003674//molecular_function;GO:0005198//structural molecule activity	GO:0048856//anatomical structure development;GO:0044767//single-organism developmental process;GO:0034330//cell junction organization;GO:0008150//biological_process;GO:0007010//cytoskeleton organization;GO:0071840//cellular component organization or biogenesis;GO:0016043//cellular component organization;GO:0006996//organelle organization;GO:0044699//single-organism process;GO:0009987//cellular pr…
ENST00000379802	44	250	ENST00000379802	259.70	17	16	14	1.27E8	8.95E7	54	54	52	46	Carbamidomethylation; Oxidation (M)	331774	gene=DSP	DSP	desmoplakin [Source:HGNC Symbol;Acc:HGNC:3052]	Human Diseases	Cardiovascular diseases	ko05412//Arrhythmogenic right ventricular cardiomyopathy (ARVC)	K10381	GO:0043229//intracellular organelle;GO:0005886//plasma membrane;GO:0043227//membrane-bounded organelle;GO:0016020//membrane;GO:0044444//cytoplasmic part;GO:0043232//intracellular non-membrane-bounded organelle;GO:0005575//cellular_component;GO:0031410//cytoplasmic vesicle;GO:0005856//cytoskeleton;GO:0005634//nucleus;GO:0044421//extracellular region part;GO:0005615//extracellular space;GO:0044424/…	GO:0030674//protein binding, bridging;GO:0019899//enzyme binding;GO:0003676//nucleic acid binding;GO:0005488//binding;GO:0060090//binding, bridging;GO:0003674//molecular_function;GO:0003723//RNA binding;GO:1901363//heterocyclic compound binding;GO:0005515//protein binding;GO:0005198//structural molecule activity;GO:0097159//organic cyclic compound binding	GO:0051234//establishment of localization;GO:0043412//macromolecule modification;GO:0006996//organelle organization;GO:0006810//transport;GO:0007155//cell adhesion;GO:0051179//localization;GO:0044767//single-organism developmental process;GO:0016043//cellular component organization;GO:0036211//protein modification process;GO:0003008//system process;GO:0008152//metabolic process;GO:0019538//protei…
ENST00000167586	51	137	ENST00000167586	257.09	56	52	50	1.45E8	1.17E8	36	11	48	45	Carbamidomethylation; Oxidation (M)	51562	gene=KRT14	KRT14	keratin 14 [Source:HGNC Symbol;Acc:HGNC:6416]	Organismal Systems	Endocrine system	ko04915//Estrogen signaling pathway	K07604	GO:0043227//membrane-bounded organelle;GO:0005737//cytoplasm;GO:0044444//cytoplasmic part;GO:0005829//cytosol;GO:0044421//extracellular region part;GO:0005856//cytoskeleton;GO:0005615//extracellular space;GO:0005623//cell;GO:0005576//extracellular region;GO:0005575//cellular_component;GO:0044464//cell part;GO:0044424//intracellular part;GO:0043232//intracellular non-membrane-bounded organelle;GO:…	GO:0005198//structural molecule activity;GO:0003674//molecular_function	GO:0048856//anatomical structure development;GO:0016265//death;GO:0007010//cytoskeleton organization;GO:0008150//biological_process;GO:0034330//cell junction organization;GO:0006996//organelle organization;GO:0008219//cell death;GO:0030154//cell differentiation;GO:0022607//cellular component assembly;GO:0016043//cellular component organization;GO:0009987//cellular process;GO:0032502//developmenta…
ENST00000258201	75	129	ENST00000258201	255.57	26	23	20	1.72E8	1.26E8	27	27	32	26	Carbamidomethylation; Oxidation (M); Acetylation (Protein N-term)	126551	gene=FHOD1	FHOD1	formin homology 2 domain containing 1 [Source:HGNC Symbol;Acc:HGNC:17905]	-	-	-	-	GO:0005575//cellular_component;GO:0043229//intracellular organelle;GO:0044424//intracellular part;GO:0043232//intracellular non-membrane-bounded organelle;GO:0005622//intracellular;GO:0005856//cytoskeleton;GO:0043231//intracellular membrane-bounded organelle;GO:0005623//cell;GO:0043228//non-membrane-bounded organelle;GO:0005634//nucleus;GO:0044444//cytoplasmic part;GO:0043226//organelle;GO:000582…	GO:0008092//cytoskeletal protein binding;GO:0003674//molecular_function;GO:0005515//protein binding;GO:0005488//binding	GO:0034641//cellular nitrogen compound metabolic process;GO:0006810//transport;GO:0044085//cellular component biogenesis;GO:0008150//biological_process;GO:0008152//metabolic process;GO:0006807//nitrogen compound metabolic process;GO:0044237//cellular metabolic process;GO:0009058//biosynthetic process;GO:0009987//cellular process;GO:0006996//organelle organization;GO:0016043//cellular component or…
ENST00000254480	71	126	ENST00000254480	255.49	32	27	25	3.94E7	4.29E7	30	21	31	32	Carbamidomethylation; Oxidation (M); Phosphorylation (STY)	122867	gene=SMARCC1	SMARCC1	SWI/SNF related, matrix associated, actin dependent regulator of chromatin subfamily c member 1 [Source:HGNC Symbol;Acc:HGNC:11104]	-	-	-	-	GO:0043227//membrane-bounded organelle;GO:0005622//intracellular;GO:0044446//intracellular organelle part;GO:0005634//nucleus;GO:0032991//macromolecular complex;GO:0043231//intracellular membrane-bounded organelle;GO:0005575//cellular_component;GO:0005654//nucleoplasm;GO:0031974//membrane-enclosed lumen;GO:0043226//organelle;GO:0043233//organelle lumen;GO:0005694//chromosome;GO:0005737//cytoplasm…	GO:0003677//DNA binding;GO:0097159//organic cyclic compound binding;GO:0000988//transcription factor activity, protein binding;GO:0003676//nucleic acid binding;GO:1901363//heterocyclic compound binding;GO:0003674//molecular_function;GO:0005488//binding	GO:0006807//nitrogen compound metabolic process;GO:0050794//regulation of cellular process;GO:0051276//chromosome organization;GO:0044237//cellular metabolic process;GO:0071840//cellular component organization or biogenesis;GO:0023052//signaling;GO:0000003//reproduction;GO:0050789//regulation of biological process;GO:0008152//metabolic process;GO:0009987//cellular process;GO:0065007//biological r…
ENST00000285398	143	184	ENST00000285398	250.13	28	12	28	1.18E7	6.81E7	18	18	10	23	Carbamidomethylation; Oxidation (M)	89278	gene=ERCC3	ERCC3	ERCC excision repair 3, TFIIH core complex helicase subunit [Source:HGNC Symbol;Acc:HGNC:3435]	Genetic Information Processing	Replication and repair;Transcription	ko03420//Nucleotide excision repair;ko03022//Basal transcription factors	K10843	GO:0044428//nuclear part;GO:0044464//cell part;GO:0005622//intracellular;GO:0043233//organelle lumen;GO:0032991//macromolecular complex;GO:0043227//membrane-bounded organelle;GO:0005575//cellular_component;GO:0044422//organelle part;GO:0043231//intracellular membrane-bounded organelle;GO:0005623//cell;GO:0043226//organelle;GO:0043234//protein complex;GO:0044446//intracellular organelle part;GO:00…	GO:0016301//kinase activity;GO:0003676//nucleic acid binding;GO:0043167//ion binding;GO:0097159//organic cyclic compound binding;GO:0016740//transferase activity;GO:1901363//heterocyclic compound binding;GO:0005488//binding;GO:0008134//transcription factor binding;GO:0017111//nucleoside-triphosphatase activity;GO:0016462//pyrophosphatase activity;GO:0005515//protein binding;GO:0003674//molecular_…	GO:0016070//RNA metabolic process;GO:0006396//RNA processing;GO:0048869//cellular developmental process;GO:0051704//multi-organism process;GO:0043933//macromolecular complex subunit organization;GO:0044403//symbiosis, encompassing mutualism through parasitism;GO:0006996//organelle organization;GO:0071822//protein complex subunit organization;GO:0036211//protein modification process;GO:0044237//ce…
ENST00000469141	58	201	ENST00000469141	249.90	32	27	31	1.54E8	1.31E8	38	37	38	41	Oxidation (M); Phosphorylation (STY)	108666	gene=THRAP3	THRAP3	thyroid hormone receptor associated protein 3 [Source:HGNC Symbol;Acc:HGNC:22964]	-	-	-	-	GO:0043227//membrane-bounded organelle;GO:0044422//organelle part;GO:0031974//membrane-enclosed lumen;GO:0005615//extracellular space;GO:0043233//organelle lumen;GO:0005623//cell;GO:0044424//intracellular part;GO:0005576//extracellular region;GO:0005622//intracellular;GO:0043234//protein complex;GO:0043231//intracellular membrane-bounded organelle;GO:0044464//cell part;GO:0005575//cellular_compon…	GO:1901363//heterocyclic compound binding;GO:0003674//molecular_function;GO:0008134//transcription factor binding;GO:0000988//transcription factor activity, protein binding;GO:0005515//protein binding;GO:0003677//DNA binding;GO:0005488//binding;GO:0097159//organic cyclic compound binding;GO:0043167//ion binding;GO:0003723//RNA binding;GO:0003676//nucleic acid binding	GO:0046700//heterocycle catabolic process;GO:0023052//signaling;GO:0051716//cellular response to stimulus;GO:0071704//organic substance metabolic process;GO:0044700//single organism signaling;GO:0006725//cellular aromatic compound metabolic process;GO:0008152//metabolic process;GO:0006396//RNA processing;GO:0006139//nucleobase-containing compound metabolic process;GO:0034655//nucleobase-containin…
ENST00000354618	58	202	ENST00000354618	249.90	32	27	31	1.54E8	1.31E8	38	37	38	41	Oxidation (M); Phosphorylation (STY)	108666	gene=THRAP3	THRAP3	thyroid hormone receptor associated protein 3 [Source:HGNC Symbol;Acc:HGNC:22964]	-	-	-	-	GO:0031981//nuclear lumen;GO:0070013//intracellular organelle lumen;GO:0005654//nucleoplasm;GO:0044424//intracellular part;GO:0044421//extracellular region part;GO:0043233//organelle lumen;GO:0005576//extracellular region;GO:0043226//organelle;GO:0005623//cell;GO:0031974//membrane-enclosed lumen;GO:0005622//intracellular;GO:0043229//intracellular organelle;GO:0043227//membrane-bounded organelle;G…	GO:0005488//binding;GO:0008134//transcription factor binding;GO:0043167//ion binding;GO:0003677//DNA binding;GO:0000988//transcription factor activity, protein binding;GO:0003676//nucleic acid binding;GO:1901363//heterocyclic compound binding;GO:0005515//protein binding;GO:0003674//molecular_function;GO:0003723//RNA binding;GO:0097159//organic cyclic compound binding	GO:0010467//gene expression;GO:0051716//cellular response to stimulus;GO:0006396//RNA processing;GO:0009056//catabolic process;GO:0006397//mRNA processing;GO:1901360//organic cyclic compound metabolic process;GO:0006725//cellular aromatic compound metabolic process;GO:1901361//organic cyclic compound catabolic process;GO:0006139//nucleobase-containing compound metabolic process;GO:0016071//mRNA m…
ENST00000615544	68	147	ENST00000615544	249.75	61	46	61	4.65E7	2.26E8	25	9	21	42	Carbamidomethylation; Oxidation (M)	41793	gene=ACTG1	ACTG1	actin gamma 1 [Source:HGNC Symbol;Acc:HGNC:144]	Organismal Systems;Cellular Processes;Human Diseases;Environmental Information Processing	Cell motility;Transport and catabolism;Infectious diseases;Cellular community - eukaryotes;Immune system;Endocrine system;Cell growth and death;Cardiovascular diseases;Cancers;Signal transduction	ko04145//Phagosome;ko05164//Influenza A;ko04015//Rap1 signaling pathway;ko05205//Proteoglycans in cancer;ko04810//Regulation of actin cytoskeleton;ko04510//Focal adhesion;ko04921//Oxytocin signaling pathway;ko04210//Apoptosis;ko04530//Tight junction;ko05418//Fluid shear stress and atherosclerosis;ko04390//Hippo signaling pathway;ko05416//Viral myocarditis;ko04919//Thyroid hormone signaling pathwa…	K05692	GO:0043226//organelle;GO:0043231//intracellular membrane-bounded organelle;GO:0043232//intracellular non-membrane-bounded organelle;GO:0044464//cell part;GO:0043227//membrane-bounded organelle;GO:0044421//extracellular region part;GO:0005623//cell;GO:0005615//extracellular space;GO:0005575//cellular_component;GO:0043229//intracellular organelle;GO:0044424//intracellular part;GO:0071944//cell peri…	GO:0005198//structural molecule activity;GO:0019899//enzyme binding;GO:0005515//protein binding;GO:0005488//binding;GO:0043167//ion binding;GO:0003674//molecular_function	GO:0022610//biological adhesion;GO:0009987//cellular process;GO:0006810//transport;GO:0050794//regulation of cellular process;GO:0051179//localization;GO:0065008//regulation of biological quality;GO:0061024//membrane organization;GO:0007010//cytoskeleton organization;GO:0071840//cellular component organization or biogenesis;GO:0006950//response to stress;GO:0051234//establishment of localization;…
ENST00000576544	68	148	ENST00000576544	249.75	61	46	61	4.65E7	2.26E8	25	9	21	42	Carbamidomethylation; Oxidation (M)	41793	gene=ACTG1	ACTG1	-	-	-	-	-	-	-	-
ENST00000575087	68	149	ENST00000575087	249.75	61	46	61	4.65E7	2.26E8	25	9	21	42	Carbamidomethylation; Oxidation (M)	41793	gene=ACTG1	ACTG1	actin gamma 1 [Source:HGNC Symbol;Acc:HGNC:144]	Organismal Systems;Cellular Processes;Human Diseases;Environmental Information Processing	Cellular community - eukaryotes;Infectious diseases;Transport and catabolism;Cell motility;Signal transduction;Cancers;Cardiovascular diseases;Immune system;Endocrine system;Cell growth and death	ko04145//Phagosome;ko05164//Influenza A;ko04015//Rap1 signaling pathway;ko05205//Proteoglycans in cancer;ko04810//Regulation of actin cytoskeleton;ko04510//Focal adhesion;ko04921//Oxytocin signaling pathway;ko04210//Apoptosis;ko04530//Tight junction;ko05418//Fluid shear stress and atherosclerosis;ko04390//Hippo signaling pathway;ko05416//Viral myocarditis;ko04919//Thyroid hormone signaling pathwa…	K05692	GO:0044444//cytoplasmic part;GO:0005829//cytosol;GO:0043229//intracellular organelle;GO:0005856//cytoskeleton;GO:0043226//organelle;GO:0071944//cell periphery;GO:0044421//extracellular region part;GO:0043227//membrane-bounded organelle;GO:0005737//cytoplasm;GO:0005886//plasma membrane;GO:0005615//extracellular space;GO:0043231//intracellular membrane-bounded organelle;GO:0043232//intracellular no…	GO:0005198//structural molecule activity;GO:0005515//protein binding;GO:0003674//molecular_function;GO:0005488//binding;GO:0043167//ion binding;GO:0019899//enzyme binding	GO:0007165//signal transduction;GO:0016192//vesicle-mediated transport;GO:0002376//immune system process;GO:0007154//cell communication;GO:0051716//cellular response to stimulus;GO:0022610//biological adhesion;GO:0044700//single organism signaling;GO:0051234//establishment of localization;GO:0006810//transport;GO:0034330//cell junction organization;GO:0009987//cellular process;GO:0061024//membran…
ENST00000331925	68	150	ENST00000331925	249.75	61	46	61	4.65E7	2.26E8	25	9	21	42	Carbamidomethylation; Oxidation (M)	41793	gene=ACTG1	ACTG1	actin gamma 1 [Source:HGNC Symbol;Acc:HGNC:144]	Environmental Information Processing;Human Diseases;Cellular Processes;Organismal Systems	Cardiovascular diseases;Immune system;Cell growth and death;Endocrine system;Cancers;Signal transduction;Infectious diseases;Cellular community - eukaryotes;Transport and catabolism;Cell motility	ko04145//Phagosome;ko05164//Influenza A;ko04015//Rap1 signaling pathway;ko05205//Proteoglycans in cancer;ko04810//Regulation of actin cytoskeleton;ko04510//Focal adhesion;ko04921//Oxytocin signaling pathway;ko04210//Apoptosis;ko04530//Tight junction;ko05418//Fluid shear stress and atherosclerosis;ko04390//Hippo signaling pathway;ko05416//Viral myocarditis;ko04919//Thyroid hormone signaling pathwa…	K05692	GO:0005623//cell;GO:0044421//extracellular region part;GO:0005634//nucleus;GO:0043228//non-membrane-bounded organelle;GO:0044464//cell part;GO:0005576//extracellular region;GO:0043229//intracellular organelle;GO:0005886//plasma membrane;GO:0043227//membrane-bounded organelle;GO:0043231//intracellular membrane-bounded organelle;GO:0005829//cytosol;GO:0071944//cell periphery;GO:0005856//cytoskeleto…	GO:0043167//ion binding;GO:0005488//binding;GO:0005198//structural molecule activity;GO:0019899//enzyme binding;GO:0003674//molecular_function;GO:0005515//protein binding	GO:0071840//cellular component organization or biogenesis;GO:0007165//signal transduction;GO:0007155//cell adhesion;GO:0044763//single-organism cellular process;GO:0044085//cellular component biogenesis;GO:0051234//establishment of localization;GO:0016043//cellular component organization;GO:0002376//immune system process;GO:0065007//biological regulation;GO:0009987//cellular process;GO:0007010//c…
ENST00000575842	68	151	ENST00000575842	249.75	61	46	61	4.65E7	2.26E8	25	9	21	42	Carbamidomethylation; Oxidation (M)	41793	gene=ACTG1	ACTG1	actin gamma 1 [Source:HGNC Symbol;Acc:HGNC:144]	Cellular Processes;Environmental Information Processing;Human Diseases;Organismal Systems	Cell motility;Transport and catabolism;Infectious diseases;Cellular community - eukaryotes;Immune system;Cell growth and death;Endocrine system;Cardiovascular diseases;Cancers;Signal transduction	ko04145//Phagosome;ko05164//Influenza A;ko04015//Rap1 signaling pathway;ko05205//Proteoglycans in cancer;ko04810//Regulation of actin cytoskeleton;ko04510//Focal adhesion;ko04921//Oxytocin signaling pathway;ko04210//Apoptosis;ko04530//Tight junction;ko05418//Fluid shear stress and atherosclerosis;ko04390//Hippo signaling pathway;ko05416//Viral myocarditis;ko04919//Thyroid hormone signaling pathwa…	K05692	GO:0005886//plasma membrane;GO:0043231//intracellular membrane-bounded organelle;GO:0044444//cytoplasmic part;GO:0005575//cellular_component;GO:0043234//protein complex;GO:0005856//cytoskeleton;GO:0044424//intracellular part;GO:0005615//extracellular space;GO:0005737//cytoplasm;GO:0005622//intracellular;GO:0043229//intracellular organelle;GO:0032991//macromolecular complex;GO:0044464//cell part;G…	GO:0043167//ion binding;GO:0005488//binding;GO:0003674//molecular_function;GO:0005198//structural molecule activity;GO:0005515//protein binding;GO:0019899//enzyme binding	GO:0007165//signal transduction;GO:0051716//cellular response to stimulus;GO:0009653//anatomical structure morphogenesis;GO:0044700//single organism signaling;GO:0051234//establishment of localization;GO:0048869//cellular developmental process;GO:0007154//cell communication;GO:0044763//single-organism cellular process;GO:0042592//homeostatic process;GO:0006950//response to stress;GO:0065007//biol…
ENST00000573283	68	152	ENST00000573283	249.75	61	46	61	4.65E7	2.26E8	25	9	21	42	Carbamidomethylation; Oxidation (M)	41793	gene=ACTG1	ACTG1	actin gamma 1 [Source:HGNC Symbol;Acc:HGNC:144]	Human Diseases;Environmental Information Processing;Cellular Processes;Organismal Systems	Cellular community - eukaryotes;Infectious diseases;Transport and catabolism;Cell motility;Signal transduction;Cancers;Cardiovascular diseases;Cell growth and death;Immune system;Endocrine system	ko04145//Phagosome;ko05164//Influenza A;ko04015//Rap1 signaling pathway;ko05205//Proteoglycans in cancer;ko04810//Regulation of actin cytoskeleton;ko04510//Focal adhesion;ko04921//Oxytocin signaling pathway;ko04210//Apoptosis;ko04530//Tight junction;ko05418//Fluid shear stress and atherosclerosis;ko04390//Hippo signaling pathway;ko05416//Viral myocarditis;ko04919//Thyroid hormone signaling pathwa…	K05692	GO:0044464//cell part;GO:0043228//non-membrane-bounded organelle;GO:0005622//intracellular;GO:0043226//organelle;GO:0005737//cytoplasm;GO:0043229//intracellular organelle;GO:0016020//membrane;GO:0005575//cellular_component;GO:0043231//intracellular membrane-bounded organelle;GO:0044421//extracellular region part;GO:0044424//intracellular part;GO:0071944//cell periphery;GO:0005829//cytosol;GO:0005…	GO:0005488//binding;GO:0019899//enzyme binding;GO:0005198//structural molecule activity;GO:0043167//ion binding;GO:0005515//protein binding;GO:0003674//molecular_function	GO:0006996//organelle organization;GO:0006810//transport;GO:0007154//cell communication;GO:0051234//establishment of localization;GO:0022610//biological adhesion;GO:0050896//response to stimulus;GO:0042592//homeostatic process;GO:0016043//cellular component organization;GO:0006950//response to stress;GO:0061024//membrane organization;GO:0022607//cellular component assembly;GO:0051179//localizatio…
ENST00000331789	68	153	ENST00000331789	249.75	61	46	61	4.65E7	2.26E8	25	9	21	42	Carbamidomethylation; Oxidation (M)	41737	gene=ACTB	ACTB	actin beta [Source:HGNC Symbol;Acc:HGNC:132]	Environmental Information Processing;Human Diseases;Cellular Processes;Organismal Systems	Cell motility;Cellular community - eukaryotes;Infectious diseases;Transport and catabolism;Digestive system;Cancers;Signal transduction;Immune system;Endocrine system;Cell growth and death;Cardiovascular diseases	ko04145//Phagosome;ko05164//Influenza A;ko04015//Rap1 signaling pathway;ko05205//Proteoglycans in cancer;ko04810//Regulation of actin cytoskeleton;ko04510//Focal adhesion;ko04921//Oxytocin signaling pathway;ko04210//Apoptosis;ko04530//Tight junction;ko05418//Fluid shear stress and atherosclerosis;ko04390//Hippo signaling pathway;ko05416//Viral myocarditis;ko04919//Thyroid hormone signaling pathwa…	K05692	GO:0044444//cytoplasmic part;GO:0044464//cell part;GO:0016020//membrane;GO:0005575//cellular_component;GO:0043229//intracellular organelle;GO:0043233//organelle lumen;GO:0005737//cytoplasm;GO:0044446//intracellular organelle part;GO:0005622//intracellular;GO:0031974//membrane-enclosed lumen;GO:0005634//nucleus;GO:0043234//protein complex;GO:0043232//intracellular non-membrane-bounded organelle;GO…	GO:0097159//organic cyclic compound binding;GO:0005515//protein binding;GO:0019899//enzyme binding;GO:1901363//heterocyclic compound binding;GO:0005198//structural molecule activity;GO:0005488//binding;GO:0008092//cytoskeletal protein binding;GO:0003676//nucleic acid binding;GO:0003674//molecular_function;GO:0003677//DNA binding;GO:0008134//transcription factor binding;GO:0043167//ion binding	GO:0050794//regulation of cellular process;GO:0048856//anatomical structure development;GO:0007154//cell communication;GO:0008152//metabolic process;GO:0050896//response to stimulus;GO:0008150//biological_process;GO:0006464//cellular protein modification process;GO:0009987//cellular process;GO:0044260//cellular macromolecule metabolic process;GO:0023052//signaling;GO:0006950//response to stress;G…
ENST00000266079	64	166	ENST00000266079	249.08	38	27	36	1.72E8	2.64E8	38	38	30	41	Carbamidomethylation; Oxidation (M)	106925	gene=PRPF6	PRPF6	pre-mRNA processing factor 6 [Source:HGNC Symbol;Acc:HGNC:15860]	Genetic Information Processing	Transcription	ko03040//Spliceosome	K12855	GO:0070013//intracellular organelle lumen;GO:0044422//organelle part;GO:0044446//intracellular organelle part;GO:0043231//intracellular membrane-bounded organelle;GO:0005575//cellular_component;GO:0043233//organelle lumen;GO:0031974//membrane-enclosed lumen;GO:0044464//cell part;GO:0043227//membrane-bounded organelle;GO:0043226//organelle;GO:0005623//cell;GO:0005654//nucleoplasm;GO:0031981//nucle…	GO:0003723//RNA binding;GO:0000988//transcription factor activity, protein binding;GO:0005488//binding;GO:0097159//organic cyclic compound binding;GO:0003674//molecular_function;GO:0003676//nucleic acid binding;GO:1901363//heterocyclic compound binding	GO:0008152//metabolic process;GO:0044238//primary metabolic process;GO:0034641//cellular nitrogen compound metabolic process;GO:0044260//cellular macromolecule metabolic process;GO:0022613//ribonucleoprotein complex biogenesis;GO:0044237//cellular metabolic process;GO:1901360//organic cyclic compound metabolic process;GO:0022607//cellular component assembly;GO:0046483//heterocycle metabolic proce…
ENST00000313367	93	141	ENST00000313367	247.72	37	27	33	3.12E7	3.27E7	26	25	22	26	Carbamidomethylation; Oxidation (M); Phosphorylation (STY)	101224	gene=OSBPL3	OSBPL3	oxysterol binding protein like 3 [Source:HGNC Symbol;Acc:HGNC:16370]	-	-	-	-	GO:0044424//intracellular part;GO:0012505//endomembrane system;GO:0044446//intracellular organelle part;GO:0071944//cell periphery;GO:0005737//cytoplasm;GO:0016020//membrane;GO:0005634//nucleus;GO:0044464//cell part;GO:0043226//organelle;GO:0043227//membrane-bounded organelle;GO:0044422//organelle part;GO:0043229//intracellular organelle;GO:0005829//cytosol;GO:0005575//cellular_component;GO:00319…	GO:0008289//lipid binding;GO:0005488//binding;GO:0003674//molecular_function	GO:0051179//localization;GO:0051234//establishment of localization;GO:0044238//primary metabolic process;GO:0044699//single-organism process;GO:0008150//biological_process;GO:0009058//biosynthetic process;GO:0071704//organic substance metabolic process;GO:0006810//transport;GO:0044710//single-organism metabolic process;GO:0044281//small molecule metabolic process;GO:0006629//lipid metabolic proce…
ENST00000335508	84	135	ENST00000335508	247.55	29	27	20	8.14E7	4.11E7	30	30	32	24	Carbamidomethylation; Oxidation (M)	145830	gene=SF3B1	SF3B1	splicing factor 3b subunit 1 [Source:HGNC Symbol;Acc:HGNC:10768]	Genetic Information Processing	Transcription	ko03040//Spliceosome	K12828	GO:0044422//organelle part;GO:0005623//cell;GO:0043229//intracellular organelle;GO:0043226//organelle;GO:0005634//nucleus;GO:0043227//membrane-bounded organelle;GO:0043233//organelle lumen;GO:0031981//nuclear lumen;GO:0044464//cell part;GO:0031974//membrane-enclosed lumen;GO:0044446//intracellular organelle part;GO:0070013//intracellular organelle lumen;GO:0005654//nucleoplasm;GO:0005622//intrace…	GO:0003729//mRNA binding;GO:0003676//nucleic acid binding;GO:1901363//heterocyclic compound binding;GO:0097159//organic cyclic compound binding;GO:0003723//RNA binding;GO:0005488//binding;GO:0003674//molecular_function;GO:0044822//poly(A) RNA binding	GO:0008150//biological_process;GO:0034622//cellular macromolecular complex assembly;GO:0044260//cellular macromolecule metabolic process;GO:0071826//ribonucleoprotein complex subunit organization;GO:0016070//RNA metabolic process;GO:0044237//cellular metabolic process;GO:0022607//cellular component assembly;GO:0009987//cellular process;GO:0006807//nitrogen compound metabolic process;GO:0043170//m…
ENST00000244230	67	167	ENST00000244230	246.83	29	25	28	2.48E8	3.76E8	22	22	30	38	Carbamidomethylation; Oxidation (M)	78864	gene=MPHOSPH10	MPHOSPH10	M-phase phosphoprotein 10 [Source:HGNC Symbol;Acc:HGNC:7213]	Genetic Information Processing	Translation	ko03008//Ribosome biogenesis in eukaryotes	K14559	GO:0043234//protein complex;GO:0043226//organelle;GO:0005730//nucleolus;GO:0005694//chromosome;GO:0032991//macromolecular complex;GO:0043229//intracellular organelle;GO:0044446//intracellular organelle part;GO:0005575//cellular_component;GO:0005634//nucleus;GO:0005623//cell;GO:0070013//intracellular organelle lumen;GO:0031974//membrane-enclosed lumen;GO:0043232//intracellular non-membrane-bounded…	GO:0097159//organic cyclic compound binding;GO:1901363//heterocyclic compound binding;GO:0005488//binding;GO:0003676//nucleic acid binding;GO:0003674//molecular_function;GO:0003723//RNA binding	GO:0022613//ribonucleoprotein complex biogenesis;GO:0009987//cellular process;GO:0008150//biological_process;GO:0034641//cellular nitrogen compound metabolic process;GO:0006807//nitrogen compound metabolic process;GO:0071840//cellular component organization or biogenesis;GO:0042254//ribosome biogenesis;GO:0008152//metabolic process;GO:0044085//cellular component biogenesis;GO:0044237//cellular me…
ENST00000374542	135	433	ENST00000374542	246.16	33	27	33	3.41E7	5.7E7	17	17	13	21	Carbamidomethylation; Oxidation (M); Phosphorylation (STY)	81373	gene=DAXX	DAXX	death domain associated protein [Source:HGNC Symbol;Acc:HGNC:2681]	Cellular Processes;Environmental Information Processing;Human Diseases	Cell growth and death;Neurodegenerative diseases;Signal transduction;Infectious diseases	ko04010//MAPK signaling pathway;ko05168//Herpes simplex infection;ko04210//Apoptosis;ko05014//Amyotrophic lateral sclerosis (ALS)	K02308	GO:0043229//intracellular organelle;GO:0005622//intracellular;GO:0044422//organelle part;GO:0043233//organelle lumen;GO:0043226//organelle;GO:0044446//intracellular organelle part;GO:0031974//membrane-enclosed lumen;GO:0043234//protein complex;GO:0000228//nuclear chromosome;GO:0005654//nucleoplasm;GO:0044464//cell part;GO:0044444//cytoplasmic part;GO:0005829//cytosol;GO:0005730//nucleolus;GO:0043…	GO:0004871//signal transducer activity;GO:0005515//protein binding;GO:0030234//enzyme regulator activity;GO:0019899//enzyme binding;GO:0042393//histone binding;GO:0003674//molecular_function;GO:0098772//molecular function regulator;GO:0032182//ubiquitin-like protein binding;GO:0005488//binding;GO:0000988//transcription factor activity, protein binding	GO:0006807//nitrogen compound metabolic process;GO:0050794//regulation of cellular process;GO:0044238//primary metabolic process;GO:0008152//metabolic process;GO:0044237//cellular metabolic process;GO:0007165//signal transduction;GO:0044700//single organism signaling;GO:0019538//protein metabolic process;GO:0044403//symbiosis, encompassing mutualism through parasitism;GO:0006950//response to stre…
ENST00000266000	135	434	ENST00000266000	246.16	33	27	33	3.41E7	5.7E7	17	17	13	21	Carbamidomethylation; Oxidation (M); Phosphorylation (STY)	81373	gene=DAXX	DAXX	death domain associated protein [Source:HGNC Symbol;Acc:HGNC:2681]	Cellular Processes;Environmental Information Processing;Human Diseases	Signal transduction;Infectious diseases;Cell growth and death;Neurodegenerative diseases	ko04010//MAPK signaling pathway;ko05168//Herpes simplex infection;ko04210//Apoptosis;ko05014//Amyotrophic lateral sclerosis (ALS)	K02308	GO:0005622//intracellular;GO:0005654//nucleoplasm;GO:0005623//cell;GO:0005694//chromosome;GO:0043231//intracellular membrane-bounded organelle;GO:0005829//cytosol;GO:0070013//intracellular organelle lumen;GO:0043227//membrane-bounded organelle;GO:0005634//nucleus;GO:0043234//protein complex;GO:0044446//intracellular organelle part;GO:0044464//cell part;GO:0005575//cellular_component;GO:0043229//i…	GO:0032182//ubiquitin-like protein binding;GO:0030234//enzyme regulator activity;GO:0005488//binding;GO:0019899//enzyme binding;GO:0042393//histone binding;GO:0005515//protein binding;GO:0000988//transcription factor activity, protein binding;GO:0098772//molecular function regulator;GO:0003674//molecular_function;GO:0004871//signal transducer activity	GO:0071704//organic substance metabolic process;GO:0051276//chromosome organization;GO:0016265//death;GO:0034641//cellular nitrogen compound metabolic process;GO:0044419//interspecies interaction between organisms;GO:0008150//biological_process;GO:0044237//cellular metabolic process;GO:0044700//single organism signaling;GO:0051716//cellular response to stimulus;GO:0050789//regulation of biologica…
ENST00000340080	120	144	ENST00000340080	245.95	32	3	32	1.19E6	1.45E8	26	25	2	35	Carbamidomethylation; Oxidation (M); Acetylation (Protein N-term); Phosphorylation (STY)	98584	gene=MIOS	MIOS	meiosis regulator for oocyte development [Source:HGNC Symbol;Acc:HGNC:21905]	Environmental Information Processing	Signal transduction	ko04150//mTOR signaling pathway	K20407	GO:0043229//intracellular organelle;GO:0005764//lysosome;GO:0043226//organelle;GO:0032991//macromolecular complex;GO:0000323//lytic vacuole;GO:0043227//membrane-bounded organelle;GO:0005623//cell;GO:0043234//protein complex;GO:0044424//intracellular part;GO:0005622//intracellular;GO:0005773//vacuole;GO:0044464//cell part;GO:0043231//intracellular membrane-bounded organelle;GO:0005575//cellular_co…	GO:0003674//molecular_function	GO:0050896//response to stimulus;GO:0006950//response to stress;GO:0050794//regulation of cellular process;GO:0050789//regulation of biological process;GO:0044699//single-organism process;GO:0044763//single-organism cellular process;GO:0007165//signal transduction;GO:0007154//cell communication;GO:0044700//single organism signaling;GO:0065007//biological regulation;GO:0051716//cellular response t…
ENST00000405785	120	145	ENST00000405785	245.95	32	3	32	1.19E6	1.45E8	26	25	2	35	Carbamidomethylation; Oxidation (M); Acetylation (Protein N-term); Phosphorylation (STY)	98584	gene=MIOS	MIOS	meiosis regulator for oocyte development [Source:HGNC Symbol;Acc:HGNC:21905]	Environmental Information Processing	Signal transduction	ko04150//mTOR signaling pathway	K20407	GO:0043229//intracellular organelle;GO:0044464//cell part;GO:0032991//macromolecular complex;GO:0005623//cell;GO:0005764//lysosome;GO:0043234//protein complex;GO:0005773//vacuole;GO:0005622//intracellular;GO:0005737//cytoplasm;GO:0043231//intracellular membrane-bounded organelle;GO:0000323//lytic vacuole;GO:0044424//intracellular part;GO:0005575//cellular_component;GO:0043227//membrane-bounded or…	GO:0003674//molecular_function	GO:0009987//cellular process;GO:0051716//cellular response to stimulus;GO:0050794//regulation of cellular process;GO:0008150//biological_process;GO:0044699//single-organism process;GO:0023052//signaling;GO:0044763//single-organism cellular process;GO:0044700//single organism signaling;GO:0050896//response to stimulus;GO:0065007//biological regulation;GO:0007165//signal transduction;GO:0050789//re…
ENST00000397053	77	204	ENST00000397053	245.60	20	16	19	8.8E7	1.1E8	26	26	26	32	Carbamidomethylation; Oxidation (M)	147810	gene=UPF2	UPF2	UPF2, regulator of nonsense mediated mRNA decay [Source:HGNC Symbol;Acc:HGNC:17854]	Genetic Information Processing	Translation	ko03013//RNA transport;ko03015//mRNA surveillance pathway	K14327	GO:0043231//intracellular membrane-bounded organelle;GO:0044464//cell part;GO:0005622//intracellular;GO:0044444//cytoplasmic part;GO:0043234//protein complex;GO:0043226//organelle;GO:0005575//cellular_component;GO:0005634//nucleus;GO:0005829//cytosol;GO:0005737//cytoplasm;GO:0043229//intracellular organelle;GO:0043227//membrane-bounded organelle;GO:0044424//intracellular part;GO:0032991//macromol…	GO:0003677//DNA binding;GO:1901363//heterocyclic compound binding;GO:0003676//nucleic acid binding;GO:0005488//binding;GO:0003674//molecular_function;GO:0003723//RNA binding;GO:0097159//organic cyclic compound binding	GO:0051649//establishment of localization in cell;GO:0051169//nuclear transport;GO:0046700//heterocycle catabolic process;GO:0016482//cytoplasmic transport;GO:0008152//metabolic process;GO:1901575//organic substance catabolic process;GO:0046483//heterocycle metabolic process;GO:0006807//nitrogen compound metabolic process;GO:1901360//organic cyclic compound metabolic process;GO:0009987//cellular …
ENST00000356352	77	205	ENST00000356352	245.60	20	16	19	8.8E7	1.1E8	26	26	26	32	Carbamidomethylation; Oxidation (M)	147810	gene=UPF2	UPF2	UPF2, regulator of nonsense mediated mRNA decay [Source:HGNC Symbol;Acc:HGNC:17854]	Genetic Information Processing	Translation	ko03013//RNA transport;ko03015//mRNA surveillance pathway	K14327	GO:0043226//organelle;GO:0043231//intracellular membrane-bounded organelle;GO:0043227//membrane-bounded organelle;GO:0032991//macromolecular complex;GO:0043234//protein complex;GO:0005634//nucleus;GO:0005737//cytoplasm;GO:0005622//intracellular;GO:0044424//intracellular part;GO:0005829//cytosol;GO:0044444//cytoplasmic part;GO:0043229//intracellular organelle;GO:0005575//cellular_component;GO:0005…	GO:0005488//binding;GO:0003674//molecular_function;GO:0097159//organic cyclic compound binding;GO:0003677//DNA binding;GO:0003676//nucleic acid binding;GO:1901363//heterocyclic compound binding;GO:0003723//RNA binding	GO:0044248//cellular catabolic process;GO:1901361//organic cyclic compound catabolic process;GO:1901575//organic substance catabolic process;GO:0044238//primary metabolic process;GO:0044270//cellular nitrogen compound catabolic process;GO:0051641//cellular localization;GO:0009056//catabolic process;GO:0009987//cellular process;GO:0019439//aromatic compound catabolic process;GO:0006807//nitrogen c…
ENST00000357604	77	206	ENST00000357604	245.60	20	16	19	8.8E7	1.1E8	26	26	26	32	Carbamidomethylation; Oxidation (M)	147810	gene=UPF2	UPF2	UPF2, regulator of nonsense mediated mRNA decay [Source:HGNC Symbol;Acc:HGNC:17854]	Genetic Information Processing	Translation	ko03013//RNA transport;ko03015//mRNA surveillance pathway	K14327	GO:0005575//cellular_component;GO:0043229//intracellular organelle;GO:0043227//membrane-bounded organelle;GO:0043226//organelle;GO:0044464//cell part;GO:0043234//protein complex;GO:0005622//intracellular;GO:0005829//cytosol;GO:0044424//intracellular part;GO:0005737//cytoplasm;GO:0044444//cytoplasmic part;GO:0005634//nucleus;GO:0032991//macromolecular complex;GO:0005623//cell;GO:0043231//intracell…	GO:0003674//molecular_function;GO:0005488//binding;GO:1901363//heterocyclic compound binding;GO:0003677//DNA binding;GO:0003676//nucleic acid binding;GO:0003723//RNA binding;GO:0097159//organic cyclic compound binding	GO:0044248//cellular catabolic process;GO:0006807//nitrogen compound metabolic process;GO:0046907//intracellular transport;GO:0034641//cellular nitrogen compound metabolic process;GO:0046483//heterocycle metabolic process;GO:1901575//organic substance catabolic process;GO:0044237//cellular metabolic process;GO:0046700//heterocycle catabolic process;GO:0008150//biological_process;GO:1901360//organ…
ENST00000322723	72	258	ENST00000322723	244.92	27	26	22	5.07E8	3.44E8	25	25	34	27	Oxidation (M)	76615	gene=NCL	NCL	nucleolin [Source:HGNC Symbol;Acc:HGNC:7667]	Human Diseases	Infectious diseases	ko05130//Pathogenic Escherichia coli infection	K11294	GO:0043231//intracellular membrane-bounded organelle;GO:0005634//nucleus;GO:0005615//extracellular space;GO:0044464//cell part;GO:0005730//nucleolus;GO:0005737//cytoplasm;GO:0044424//intracellular part;GO:0044428//nuclear part;GO:0044421//extracellular region part;GO:0031974//membrane-enclosed lumen;GO:0031981//nuclear lumen;GO:0005575//cellular_component;GO:0044422//organelle part;GO:0005654//nu…	GO:0003676//nucleic acid binding;GO:0005488//binding;GO:1901363//heterocyclic compound binding;GO:0097159//organic cyclic compound binding;GO:0044822//poly(A) RNA binding;GO:0003677//DNA binding;GO:0003729//mRNA binding;GO:0005515//protein binding;GO:0019899//enzyme binding;GO:0003674//molecular_function;GO:0003723//RNA binding	GO:0009058//biosynthetic process;GO:0044249//cellular biosynthetic process;GO:0034641//cellular nitrogen compound metabolic process;GO:0044267//cellular protein metabolic process;GO:0044260//cellular macromolecule metabolic process;GO:0009059//macromolecule biosynthetic process;GO:0048646//anatomical structure formation involved in morphogenesis;GO:0043603//cellular amide metabolic process;GO:190…
ENST00000245796	106	248	ENST00000245796	243.93	24	16	24	5.67E7	6.21E7	19	19	18	24	Carbamidomethylation; Oxidation (M)	116249	gene=PSD4	PSD4	pleckstrin and Sec7 domain containing 4 [Source:HGNC Symbol;Acc:HGNC:19096]	Cellular Processes	Transport and catabolism	ko04144//Endocytosis	K12494	GO:0005886//plasma membrane;GO:0005575//cellular_component;GO:0005623//cell;GO:0071944//cell periphery;GO:0016020//membrane;GO:0044464//cell part	GO:0005488//binding;GO:0005515//protein binding;GO:0019899//enzyme binding;GO:0043167//ion binding;GO:0008289//lipid binding;GO:0003674//molecular_function	GO:0008150//biological_process;GO:0009987//cellular process;GO:0044700//single organism signaling;GO:0044699//single-organism process;GO:0050789//regulation of biological process;GO:0065007//biological regulation;GO:0007165//signal transduction;GO:0044763//single-organism cellular process;GO:0050896//response to stimulus;GO:0051716//cellular response to stimulus;GO:0050794//regulation of cellular…
ENST00000356805	66	197	ENST00000356805	243.72	19	17	14	6.84E7	2.71E7	39	38	40	30	Carbamidomethylation; Oxidation (M); Phosphorylation (STY)	274608	gene=SPTBN1	SPTBN1	spectrin beta, non-erythrocytic 1 [Source:HGNC Symbol;Acc:HGNC:11275]	-	-	-	-	GO:0043229//intracellular organelle;GO:0044422//organelle part;GO:0005886//plasma membrane;GO:0070013//intracellular organelle lumen;GO:0005576//extracellular region;GO:0043233//organelle lumen;GO:0005575//cellular_component;GO:0005829//cytosol;GO:0044421//extracellular region part;GO:0031981//nuclear lumen;GO:0043232//intracellular non-membrane-bounded organelle;GO:0043228//non-membrane-bounded …	GO:0043167//ion binding;GO:0003723//RNA binding;GO:0003676//nucleic acid binding;GO:0005198//structural molecule activity;GO:0008092//cytoskeletal protein binding;GO:0019899//enzyme binding;GO:1901363//heterocyclic compound binding;GO:0005488//binding;GO:0008289//lipid binding;GO:0097159//organic cyclic compound binding;GO:0005515//protein binding;GO:0003674//molecular_function	GO:0051301//cell division;GO:0016482//cytoplasmic transport;GO:0007010//cytoskeleton organization;GO:0051641//cellular localization;GO:0061024//membrane organization;GO:0051179//localization;GO:0007165//signal transduction;GO:0051234//establishment of localization;GO:0043412//macromolecule modification;GO:0036211//protein modification process;GO:0007009//plasma membrane organization;GO:0044763//s…
ENST00000615901	66	198	ENST00000615901	243.72	19	17	14	6.84E7	2.71E7	39	38	40	30	Carbamidomethylation; Oxidation (M); Phosphorylation (STY)	274828	gene=SPTBN1	SPTBN1	spectrin beta, non-erythrocytic 1 [Source:HGNC Symbol;Acc:HGNC:11275]	-	-	-	-	GO:0044424//intracellular part;GO:0043229//intracellular organelle;GO:0044464//cell part;GO:0005623//cell;GO:0005575//cellular_component;GO:0005737//cytoplasm;GO:0043228//non-membrane-bounded organelle;GO:0043232//intracellular non-membrane-bounded organelle;GO:0005856//cytoskeleton;GO:0005622//intracellular;GO:0043226//organelle	GO:0003674//molecular_function;GO:0005515//protein binding;GO:0005198//structural molecule activity;GO:0043167//ion binding;GO:0008289//lipid binding;GO:0005488//binding;GO:0008092//cytoskeletal protein binding	GO:0006996//organelle organization;GO:0022607//cellular component assembly;GO:0009987//cellular process;GO:0007010//cytoskeleton organization;GO:0065003//macromolecular complex assembly;GO:0008150//biological_process;GO:0016043//cellular component organization;GO:0071840//cellular component organization or biogenesis;GO:0071822//protein complex subunit organization;GO:0043933//macromolecular comp…
ENST00000324862	122	140	ENST00000324862	240.17	41	3	41	6.47E4	1.71E8	26	25	2	35	Carbamidomethylation; Oxidation (M); Phosphorylation (STY)	77529	gene=PRPF3	PRPF3	pre-mRNA processing factor 3 [Source:HGNC Symbol;Acc:HGNC:17348]	Genetic Information Processing	Transcription	ko03040//Spliceosome	K12843	GO:0043226//organelle;GO:0031974//membrane-enclosed lumen;GO:0070013//intracellular organelle lumen;GO:0043231//intracellular membrane-bounded organelle;GO:0044444//cytoplasmic part;GO:0005829//cytosol;GO:0043233//organelle lumen;GO:0044464//cell part;GO:0005737//cytoplasm;GO:0044428//nuclear part;GO:0005575//cellular_component;GO:0043234//protein complex;GO:0032991//macromolecular complex;GO:004…	GO:1901363//heterocyclic compound binding;GO:0003674//molecular_function;GO:0005488//binding;GO:0097159//organic cyclic compound binding;GO:0003676//nucleic acid binding;GO:0003723//RNA binding	GO:0043933//macromolecular complex subunit organization;GO:0008150//biological_process;GO:0065003//macromolecular complex assembly;GO:0046483//heterocycle metabolic process;GO:0022618//ribonucleoprotein complex assembly;GO:0016071//mRNA metabolic process;GO:0009987//cellular process;GO:0006725//cellular aromatic compound metabolic process;GO:0043170//macromolecule metabolic process;GO:0006396//RN…
ENST00000246635	76	238	ENST00000246635	238.73	47	20	45	1.03E7	6.63E7	24	11	22	38	Carbamidomethylation; Oxidation (M); Phosphorylation (STY)	49588	gene=KRT13	KRT13	keratin 13 [Source:HGNC Symbol;Acc:HGNC:6415]	Organismal Systems	Endocrine system	ko04915//Estrogen signaling pathway	K07604	GO:0043231//intracellular membrane-bounded organelle;GO:0044444//cytoplasmic part;GO:0043228//non-membrane-bounded organelle;GO:0043229//intracellular organelle;GO:0005576//extracellular region;GO:0044421//extracellular region part;GO:0005623//cell;GO:0005737//cytoplasm;GO:0043232//intracellular non-membrane-bounded organelle;GO:0005856//cytoskeleton;GO:0044424//intracellular part;GO:0005634//nuc…	GO:0005198//structural molecule activity;GO:0003674//molecular_function	GO:0071840//cellular component organization or biogenesis;GO:0030154//cell differentiation;GO:0044699//single-organism process;GO:0009987//cellular process;GO:0016265//death;GO:0008219//cell death;GO:0048869//cellular developmental process;GO:0044763//single-organism cellular process;GO:0032502//developmental process;GO:0044767//single-organism developmental process;GO:0008150//biological_process…
ENST00000301764	85	158	ENST00000301764	238.25	25	21	24	8.97E7	9.6E7	26	26	23	30	Carbamidomethylation; Oxidation (M)	126968	gene=DDB1	DDB1	damage specific DNA binding protein 1 [Source:HGNC Symbol;Acc:HGNC:2717]	Human Diseases;Genetic Information Processing	Cancers;Infectious diseases;Replication and repair;Folding, sorting and degradation	ko05203//Viral carcinogenesis;ko05161//Hepatitis B;ko04120//Ubiquitin mediated proteolysis;ko03420//Nucleotide excision repair	K10610	GO:0043232//intracellular non-membrane-bounded organelle;GO:0031981//nuclear lumen;GO:0005615//extracellular space;GO:0005623//cell;GO:0043233//organelle lumen;GO:0044424//intracellular part;GO:0005575//cellular_component;GO:0070013//intracellular organelle lumen;GO:0043226//organelle;GO:0005576//extracellular region;GO:0000228//nuclear chromosome;GO:0005622//intracellular;GO:0043227//membrane-bo…	GO:1901363//heterocyclic compound binding;GO:0030674//protein binding, bridging;GO:0060090//binding, bridging;GO:0005488//binding;GO:0097159//organic cyclic compound binding;GO:0005515//protein binding;GO:0003677//DNA binding;GO:0003674//molecular_function;GO:0003676//nucleic acid binding	GO:0050896//response to stimulus;GO:0044085//cellular component biogenesis;GO:0042592//homeostatic process;GO:0006461//protein complex assembly;GO:0044260//cellular macromolecule metabolic process;GO:0043412//macromolecule modification;GO:0050789//regulation of biological process;GO:0044238//primary metabolic process;GO:0046483//heterocycle metabolic process;GO:0071840//cellular component organiz…
ENST00000398129	99	264	ENST00000398129	238.13	30	30	24	7.72E7	2.99E7	20	18	25	21	Carbamidomethylation; Oxidation (M); Phosphorylation (STY)	80955	gene=ADD1	ADD1	adducin 1 [Source:HGNC Symbol;Acc:HGNC:243]	-	-	-	-	GO:0032991//macromolecular complex;GO:0043234//protein complex;GO:0043231//intracellular membrane-bounded organelle;GO:0031981//nuclear lumen;GO:0005575//cellular_component;GO:0005737//cytoplasm;GO:0070013//intracellular organelle lumen;GO:0043233//organelle lumen;GO:0043228//non-membrane-bounded organelle;GO:0005856//cytoskeleton;GO:0044446//intracellular organelle part;GO:0044464//cell part;GO:…	GO:0003676//nucleic acid binding;GO:1901363//heterocyclic compound binding;GO:0003674//molecular_function;GO:0003723//RNA binding;GO:0005515//protein binding;GO:0097159//organic cyclic compound binding;GO:0008092//cytoskeletal protein binding;GO:0008134//transcription factor binding;GO:0005488//binding	GO:0030154//cell differentiation;GO:0016043//cellular component organization;GO:0055085//transmembrane transport;GO:0044763//single-organism cellular process;GO:0032502//developmental process;GO:0009987//cellular process;GO:0044765//single-organism transport;GO:0071840//cellular component organization or biogenesis;GO:0006461//protein complex assembly;GO:0006950//response to stress;GO:0022607//ce…
ENST00000264758	99	267	ENST00000264758	238.13	29	29	23	7.72E7	2.99E7	20	18	25	21	Carbamidomethylation; Oxidation (M); Phosphorylation (STY)	84303	gene=ADD1	ADD1	adducin 1 [Source:HGNC Symbol;Acc:HGNC:243]	-	-	-	-	GO:0043234//protein complex;GO:0005622//intracellular;GO:0031974//membrane-enclosed lumen;GO:0043227//membrane-bounded organelle;GO:0016020//membrane;GO:0005856//cytoskeleton;GO:0005575//cellular_component;GO:0043231//intracellular membrane-bounded organelle;GO:0044446//intracellular organelle part;GO:0044428//nuclear part;GO:0005886//plasma membrane;GO:0071944//cell periphery;GO:0044464//cell pa…	GO:0003723//RNA binding;GO:0003676//nucleic acid binding;GO:0097159//organic cyclic compound binding;GO:0003674//molecular_function;GO:0005515//protein binding;GO:1901363//heterocyclic compound binding;GO:0005198//structural molecule activity;GO:0008134//transcription factor binding;GO:0005488//binding;GO:0008092//cytoskeletal protein binding	GO:0044763//single-organism cellular process;GO:0043933//macromolecular complex subunit organization;GO:0032502//developmental process;GO:0008150//biological_process;GO:0070271//protein complex biogenesis;GO:0051716//cellular response to stimulus;GO:0048856//anatomical structure development;GO:0009790//embryo development;GO:0051179//localization;GO:0006461//protein complex assembly;GO:0002376//im…
ENST00000373062	73	172	ENST00000373062	236.80	28	21	27	6.84E7	1.13E8	27	27	24	36	Carbamidomethylation; Oxidation (M)	83655	gene=GNL2	GNL2	G protein nucleolar 2 [Source:HGNC Symbol;Acc:HGNC:29925]	Genetic Information Processing	Translation	ko03008//Ribosome biogenesis in eukaryotes	K14537	GO:0044428//nuclear part;GO:0043232//intracellular non-membrane-bounded organelle;GO:0044446//intracellular organelle part;GO:0043227//membrane-bounded organelle;GO:0043229//intracellular organelle;GO:0043228//non-membrane-bounded organelle;GO:0005623//cell;GO:0005634//nucleus;GO:0044464//cell part;GO:0005622//intracellular;GO:0005575//cellular_component;GO:0043233//organelle lumen;GO:0070013//in…	GO:0017111//nucleoside-triphosphatase activity;GO:0016787//hydrolase activity;GO:0003924//GTPase activity;GO:0003824//catalytic activity;GO:0003674//molecular_function;GO:0003676//nucleic acid binding;GO:0016817//hydrolase activity, acting on acid anhydrides;GO:0043167//ion binding;GO:0005488//binding;GO:0003723//RNA binding;GO:1901363//heterocyclic compound binding;GO:0016818//hydrolase activity…	GO:0022613//ribonucleoprotein complex biogenesis;GO:0008150//biological_process;GO:0071840//cellular component organization or biogenesis;GO:0042254//ribosome biogenesis;GO:0044085//cellular component biogenesis
ENST00000596571	27	322	ENST00000596571	235.28	11	11	9	1.31E7	1.49E6	39	3	78	49	Carbamidomethylation; Oxidation (M)	227868	gene=MYH14	MYH14	myosin heavy chain 14 [Source:HGNC Symbol;Acc:HGNC:23212]	Human Diseases;Cellular Processes	Infectious diseases;Cellular community - eukaryotes;Cell motility	ko04810//Regulation of actin cytoskeleton;ko04530//Tight junction;ko05132//Salmonella infection	K10352	GO:0005737//cytoplasm;GO:0043229//intracellular organelle;GO:0005623//cell;GO:0005576//extracellular region;GO:0005622//intracellular;GO:0044464//cell part;GO:0044421//extracellular region part;GO:0043234//protein complex;GO:0005615//extracellular space;GO:0043226//organelle;GO:0043228//non-membrane-bounded organelle;GO:0032991//macromolecular complex;GO:0005829//cytosol;GO:0005575//cellular_comp…	GO:0016787//hydrolase activity;GO:0016462//pyrophosphatase activity;GO:0043167//ion binding;GO:0016887//ATPase activity;GO:0003674//molecular_function;GO:0016818//hydrolase activity, acting on acid anhydrides, in phosphorus-containing anhydrides;GO:0008092//cytoskeletal protein binding;GO:0003824//catalytic activity;GO:0017111//nucleoside-triphosphatase activity;GO:0005488//binding;GO:0005515//pr…	GO:0032502//developmental process;GO:0006996//organelle organization;GO:0007010//cytoskeleton organization;GO:0016043//cellular component organization;GO:0007005//mitochondrion organization;GO:0044763//single-organism cellular process;GO:0071840//cellular component organization or biogenesis;GO:0000902//cell morphogenesis;GO:0009987//cellular process;GO:0009653//anatomical structure morphogenesis…
ENST00000376970	27	323	ENST00000376970	235.28	11	11	9	1.31E7	1.49E6	39	3	78	49	Carbamidomethylation; Oxidation (M)	227868	gene=MYH14	MYH14	myosin heavy chain 14 [Source:HGNC Symbol;Acc:HGNC:23212]	Human Diseases;Cellular Processes	Infectious diseases;Cellular community - eukaryotes;Cell motility	ko04810//Regulation of actin cytoskeleton;ko04530//Tight junction;ko05132//Salmonella infection	K10352	GO:0043229//intracellular organelle;GO:0005615//extracellular space;GO:0044464//cell part;GO:0043226//organelle;GO:0005856//cytoskeleton;GO:0005623//cell;GO:0005576//extracellular region;GO:0044421//extracellular region part;GO:0044424//intracellular part;GO:0005622//intracellular;GO:0005829//cytosol;GO:0005575//cellular_component;GO:0043228//non-membrane-bounded organelle;GO:0043232//intracellul…	GO:0003824//catalytic activity;GO:0005515//protein binding;GO:0003674//molecular_function;GO:0016462//pyrophosphatase activity;GO:0043167//ion binding;GO:0016887//ATPase activity;GO:0017111//nucleoside-triphosphatase activity;GO:0016787//hydrolase activity;GO:0005488//binding;GO:0008092//cytoskeletal protein binding;GO:0016818//hydrolase activity, acting on acid anhydrides, in phosphorus-containi…	GO:0071840//cellular component organization or biogenesis;GO:0007010//cytoskeleton organization;GO:0009987//cellular process;GO:0032501//multicellular organismal process;GO:0000902//cell morphogenesis;GO:0009653//anatomical structure morphogenesis;GO:0044763//single-organism cellular process;GO:0007005//mitochondrion organization;GO:0016043//cellular component organization;GO:0050877//neurologica…
ENST00000598205	27	324	ENST00000598205	235.28	11	11	9	1.31E7	1.49E6	39	3	78	49	Carbamidomethylation; Oxidation (M)	228663	gene=MYH14	MYH14	myosin heavy chain 14 [Source:HGNC Symbol;Acc:HGNC:23212]	Cellular Processes;Human Diseases	Cell motility;Infectious diseases;Cellular community - eukaryotes	ko04810//Regulation of actin cytoskeleton;ko04530//Tight junction;ko05132//Salmonella infection	K10352	GO:0005623//cell;GO:0043232//intracellular non-membrane-bounded organelle;GO:0043229//intracellular organelle;GO:0005575//cellular_component;GO:0005576//extracellular region;GO:0043226//organelle;GO:0043228//non-membrane-bounded organelle;GO:0005737//cytoplasm;GO:0044444//cytoplasmic part;GO:0005856//cytoskeleton;GO:0005622//intracellular;GO:0043234//protein complex;GO:0044464//cell part;GO:00056…	GO:0043167//ion binding;GO:0008092//cytoskeletal protein binding;GO:0005515//protein binding;GO:0016817//hydrolase activity, acting on acid anhydrides;GO:0016818//hydrolase activity, acting on acid anhydrides, in phosphorus-containing anhydrides;GO:0017111//nucleoside-triphosphatase activity;GO:0003824//catalytic activity;GO:0016462//pyrophosphatase activity;GO:0005488//binding;GO:0016887//ATPase…	GO:0009653//anatomical structure morphogenesis;GO:0032989//cellular component morphogenesis;GO:0016043//cellular component organization;GO:0071840//cellular component organization or biogenesis;GO:0048869//cellular developmental process;GO:0009987//cellular process;GO:0007005//mitochondrion organization;GO:0032501//multicellular organismal process;GO:0044767//single-organism developmental process…
ENST00000425460	27	325	ENST00000425460	235.28	11	11	9	1.31E7	1.49E6	39	3	78	49	Carbamidomethylation; Oxidation (M)	228663	gene=MYH14	MYH14	myosin heavy chain 14 [Source:HGNC Symbol;Acc:HGNC:23212]	Human Diseases;Cellular Processes	Cellular community - eukaryotes;Infectious diseases;Cell motility	ko04810//Regulation of actin cytoskeleton;ko04530//Tight junction;ko05132//Salmonella infection	K10352	GO:0005615//extracellular space;GO:0005623//cell;GO:0043229//intracellular organelle;GO:0005737//cytoplasm;GO:0043226//organelle;GO:0005829//cytosol;GO:0044424//intracellular part;GO:0005856//cytoskeleton;GO:0005575//cellular_component;GO:0005576//extracellular region;GO:0044421//extracellular region part;GO:0044444//cytoplasmic part;GO:0005622//intracellular;GO:0032991//macromolecular complex;GO…	GO:0016817//hydrolase activity, acting on acid anhydrides;GO:0017111//nucleoside-triphosphatase activity;GO:0003824//catalytic activity;GO:0016462//pyrophosphatase activity;GO:0008092//cytoskeletal protein binding;GO:0005515//protein binding;GO:0016887//ATPase activity;GO:0005488//binding;GO:0043167//ion binding;GO:0016818//hydrolase activity, acting on acid anhydrides, in phosphorus-containing a…	GO:0003008//system process;GO:0048869//cellular developmental process;GO:0008150//biological_process;GO:0006996//organelle organization;GO:0032502//developmental process;GO:0000902//cell morphogenesis;GO:0071840//cellular component organization or biogenesis;GO:0007005//mitochondrion organization;GO:0007010//cytoskeleton organization;GO:0009987//cellular process;GO:0048856//anatomical structure d…
ENST00000601313	27	326	ENST00000601313	235.28	11	11	9	1.31E7	1.49E6	39	3	78	49	Carbamidomethylation; Oxidation (M)	232009	gene=MYH14	MYH14	myosin heavy chain 14 [Source:HGNC Symbol;Acc:HGNC:23212]	Cellular Processes;Human Diseases	Cell motility;Infectious diseases;Cellular community - eukaryotes	ko04810//Regulation of actin cytoskeleton;ko04530//Tight junction;ko05132//Salmonella infection	K10352	GO:0005856//cytoskeleton;GO:0044464//cell part;GO:0043226//organelle;GO:0043228//non-membrane-bounded organelle;GO:0005622//intracellular;GO:0043232//intracellular non-membrane-bounded organelle;GO:0005737//cytoplasm;GO:0043234//protein complex;GO:0043229//intracellular organelle;GO:0032991//macromolecular complex;GO:0044444//cytoplasmic part;GO:0005576//extracellular region;GO:0005623//cell;GO:0…	GO:0016818//hydrolase activity, acting on acid anhydrides, in phosphorus-containing anhydrides;GO:0016462//pyrophosphatase activity;GO:0003674//molecular_function;GO:0016887//ATPase activity;GO:0016787//hydrolase activity;GO:0043167//ion binding;GO:0016817//hydrolase activity, acting on acid anhydrides;GO:0005488//binding;GO:0008092//cytoskeletal protein binding;GO:0005515//protein binding;GO:000…	GO:0048869//cellular developmental process;GO:0032989//cellular component morphogenesis;GO:0044699//single-organism process;GO:0003008//system process;GO:0016043//cellular component organization;GO:0050877//neurological system process;GO:0009987//cellular process;GO:0048856//anatomical structure development;GO:0032501//multicellular organismal process;GO:0008150//biological_process;GO:0044767//si…
ENST00000416614	100	182	ENST00000416614	235.22	31	25	25	4.57E7	7.55E7	25	25	22	23	Carbamidomethylation; Oxidation (M)	97668	gene=NOP14	NOP14	NOP14 nucleolar protein [Source:HGNC Symbol;Acc:HGNC:16821]	-	-	-	-	GO:0043228//non-membrane-bounded organelle;GO:0043229//intracellular organelle;GO:0005739//mitochondrion;GO:0044424//intracellular part;GO:0044446//intracellular organelle part;GO:0031981//nuclear lumen;GO:0005737//cytoplasm;GO:0005575//cellular_component;GO:0070013//intracellular organelle lumen;GO:0043233//organelle lumen;GO:0005623//cell;GO:0005622//intracellular;GO:0043232//intracellular non-…	GO:0019899//enzyme binding;GO:0005488//binding;GO:1901363//heterocyclic compound binding;GO:0003723//RNA binding;GO:0005515//protein binding;GO:0003676//nucleic acid binding;GO:0003674//molecular_function;GO:0097159//organic cyclic compound binding	GO:0071840//cellular component organization or biogenesis;GO:0044237//cellular metabolic process;GO:0009987//cellular process;GO:0008152//metabolic process;GO:0006807//nitrogen compound metabolic process;GO:0034641//cellular nitrogen compound metabolic process;GO:0042254//ribosome biogenesis;GO:0008150//biological_process;GO:0044085//cellular component biogenesis;GO:0022613//ribonucleoprotein com…
ENST00000314262	100	183	ENST00000314262	235.22	31	25	25	4.57E7	7.55E7	25	25	22	23	Carbamidomethylation; Oxidation (M)	97668	gene=NOP14	NOP14	NOP14 nucleolar protein [Source:HGNC Symbol;Acc:HGNC:16821]	-	-	-	-	GO:0044464//cell part;GO:0044428//nuclear part;GO:0005623//cell;GO:0005654//nucleoplasm;GO:0043234//protein complex;GO:0031981//nuclear lumen;GO:0044424//intracellular part;GO:0031974//membrane-enclosed lumen;GO:0043227//membrane-bounded organelle;GO:0044444//cytoplasmic part;GO:0043232//intracellular non-membrane-bounded organelle;GO:0005730//nucleolus;GO:0043226//organelle;GO:0043229//intracell…	GO:0005515//protein binding;GO:0003674//molecular_function;GO:0003676//nucleic acid binding;GO:0003723//RNA binding;GO:0005488//binding;GO:0019899//enzyme binding;GO:1901363//heterocyclic compound binding;GO:0097159//organic cyclic compound binding	GO:0034641//cellular nitrogen compound metabolic process;GO:0009987//cellular process;GO:0008152//metabolic process;GO:0044085//cellular component biogenesis;GO:0071840//cellular component organization or biogenesis;GO:0008150//biological_process;GO:0022613//ribonucleoprotein complex biogenesis;GO:0042254//ribosome biogenesis;GO:0044237//cellular metabolic process;GO:0006807//nitrogen compound me…
ENST00000448903	78	169	ENST00000448903	234.42	31	23	28	3.49E6		28	1	26	32	Carbamidomethylation; Oxidation (M)	103960	gene=AP2A2	AP2A2	adaptor related protein complex 2 alpha 2 subunit [Source:HGNC Symbol;Acc:HGNC:562]	Organismal Systems;Cellular Processes;Human Diseases	Excretory system;Neurodegenerative diseases;Transport and catabolism;Nervous system	ko04144//Endocytosis;ko05016//Huntington's disease;ko04721//Synaptic vesicle cycle;ko04961//Endocrine and other factor-regulated calcium reabsorption	K11824	GO:0005575//cellular_component;GO:0005737//cytoplasm;GO:0005829//cytosol;GO:0043234//protein complex;GO:0044424//intracellular part;GO:0031982//vesicle;GO:0032991//macromolecular complex;GO:0043229//intracellular organelle;GO:0043231//intracellular membrane-bounded organelle;GO:0005764//lysosome;GO:0044444//cytoplasmic part;GO:0044464//cell part;GO:0031410//cytoplasmic vesicle;GO:0016020//membran…	GO:0005215//transporter activity;GO:0030674//protein binding, bridging;GO:0005488//binding;GO:0008289//lipid binding;GO:0008565//protein transporter activity;GO:0005515//protein binding;GO:0003674//molecular_function;GO:0022892//substrate-specific transporter activity;GO:0060090//binding, bridging;GO:0019899//enzyme binding	GO:0048856//anatomical structure development;GO:0050896//response to stimulus;GO:0065007//biological regulation;GO:0044419//interspecies interaction between organisms;GO:0008150//biological_process;GO:0050789//regulation of biological process;GO:0071840//cellular component organization or biogenesis;GO:0006810//transport;GO:0007154//cell communication;GO:0023052//signaling;GO:0007267//cell-cell s…
ENST00000620879	95	310	ENST00000620879	234.42	33	12	33	3.56E6	1.26E8	32	31	9	40	Carbamidomethylation; Oxidation (M); Acetylation (Protein N-term)	107970	gene=GTF2I	GTF2I	general transcription factor IIi [Source:HGNC Symbol;Acc:HGNC:4659]	Human Diseases;Genetic Information Processing;Environmental Information Processing	Signal transduction;Infectious diseases;Transcription	ko05168//Herpes simplex infection;ko04022//cGMP - PKG signaling pathway;ko03022//Basal transcription factors	K03121	GO:0005737//cytoplasm;GO:0005575//cellular_component;GO:0043231//intracellular membrane-bounded organelle;GO:0044428//nuclear part;GO:0043229//intracellular organelle;GO:0031974//membrane-enclosed lumen;GO:0005622//intracellular;GO:0043226//organelle;GO:0044446//intracellular organelle part;GO:0044424//intracellular part;GO:0005634//nucleus;GO:0070013//intracellular organelle lumen;GO:0005654//nu…	GO:0003677//DNA binding;GO:0001071//nucleic acid binding transcription factor activity;GO:1901363//heterocyclic compound binding;GO:0003674//molecular_function;GO:0097159//organic cyclic compound binding;GO:0003676//nucleic acid binding;GO:0005488//binding	GO:0006807//nitrogen compound metabolic process;GO:0050896//response to stimulus;GO:0034641//cellular nitrogen compound metabolic process;GO:0050794//regulation of cellular process;GO:0044699//single-organism process;GO:0044237//cellular metabolic process;GO:0048856//anatomical structure development;GO:0065007//biological regulation;GO:0023052//signaling;GO:0044700//single organism signaling;GO:0…
ENST00000621734	95	311	ENST00000621734	234.42	32	12	32	3.56E6	1.26E8	32	31	9	40	Carbamidomethylation; Oxidation (M); Acetylation (Protein N-term)	110106	gene=GTF2I	GTF2I	general transcription factor IIi [Source:HGNC Symbol;Acc:HGNC:4659]	Genetic Information Processing;Human Diseases;Environmental Information Processing	Transcription;Signal transduction;Infectious diseases	ko05168//Herpes simplex infection;ko04022//cGMP - PKG signaling pathway;ko03022//Basal transcription factors	K03121	GO:0031974//membrane-enclosed lumen;GO:0044424//intracellular part;GO:0005575//cellular_component;GO:0005634//nucleus;GO:0005622//intracellular;GO:0031981//nuclear lumen;GO:0044446//intracellular organelle part;GO:0070013//intracellular organelle lumen;GO:0043229//intracellular organelle;GO:0043231//intracellular membrane-bounded organelle;GO:0043226//organelle;GO:0044464//cell part;GO:0005623//c…	GO:0097159//organic cyclic compound binding;GO:0001071//nucleic acid binding transcription factor activity;GO:0003674//molecular_function;GO:0003676//nucleic acid binding;GO:1901363//heterocyclic compound binding;GO:0005488//binding;GO:0003677//DNA binding	GO:0051716//cellular response to stimulus;GO:0008150//biological_process;GO:0044237//cellular metabolic process;GO:0023052//signaling;GO:0034641//cellular nitrogen compound metabolic process;GO:0044699//single-organism process;GO:0009058//biosynthetic process;GO:0032502//developmental process;GO:0007165//signal transduction;GO:0008152//metabolic process;GO:0048856//anatomical structure developmen…
ENST00000614986	95	312	ENST00000614986	234.42	32	12	32	3.56E6	1.26E8	32	31	9	40	Carbamidomethylation; Oxidation (M); Acetylation (Protein N-term)	110280	gene=GTF2I	GTF2I	general transcription factor IIi [Source:HGNC Symbol;Acc:HGNC:4659]	Genetic Information Processing;Human Diseases;Environmental Information Processing	Transcription;Infectious diseases;Signal transduction	ko05168//Herpes simplex infection;ko04022//cGMP - PKG signaling pathway;ko03022//Basal transcription factors	K03121	GO:0043233//organelle lumen;GO:0044428//nuclear part;GO:0044424//intracellular part;GO:0070013//intracellular organelle lumen;GO:0043231//intracellular membrane-bounded organelle;GO:0044446//intracellular organelle part;GO:0005622//intracellular;GO:0043229//intracellular organelle;GO:0005575//cellular_component;GO:0005737//cytoplasm;GO:0005623//cell;GO:0005654//nucleoplasm;GO:0043226//organelle;G…	GO:0001071//nucleic acid binding transcription factor activity;GO:0003674//molecular_function;GO:0097159//organic cyclic compound binding;GO:0003677//DNA binding;GO:0003676//nucleic acid binding;GO:1901363//heterocyclic compound binding;GO:0005488//binding	GO:0009987//cellular process;GO:0007165//signal transduction;GO:0007154//cell communication;GO:0050896//response to stimulus;GO:0050789//regulation of biological process;GO:0044699//single-organism process;GO:0008150//biological_process;GO:0044763//single-organism cellular process;GO:0009653//anatomical structure morphogenesis;GO:0032502//developmental process;GO:0008152//metabolic process;GO:006…
ENST00000573035	95	314	ENST00000573035	234.42	31	11	31	3.56E6	1.26E8	32	31	9	40	Carbamidomethylation; Oxidation (M); Acetylation (Protein N-term)	112416	gene=GTF2I	GTF2I	general transcription factor IIi [Source:HGNC Symbol;Acc:HGNC:4659]	Genetic Information Processing;Human Diseases;Environmental Information Processing	Transcription;Infectious diseases;Signal transduction	ko05168//Herpes simplex infection;ko04022//cGMP - PKG signaling pathway;ko03022//Basal transcription factors	K03121	GO:0043231//intracellular membrane-bounded organelle;GO:0005737//cytoplasm;GO:0044424//intracellular part;GO:0043233//organelle lumen;GO:0043227//membrane-bounded organelle;GO:0005622//intracellular;GO:0043226//organelle;GO:0005654//nucleoplasm;GO:0005623//cell;GO:0044446//intracellular organelle part;GO:0005634//nucleus;GO:0044428//nuclear part;GO:0031974//membrane-enclosed lumen;GO:0005575//cel…	GO:0019899//enzyme binding;GO:0003674//molecular_function;GO:0003676//nucleic acid binding;GO:0005515//protein binding;GO:1901363//heterocyclic compound binding;GO:0001071//nucleic acid binding transcription factor activity;GO:0097159//organic cyclic compound binding;GO:0003677//DNA binding;GO:0005488//binding	GO:0008152//metabolic process;GO:0006807//nitrogen compound metabolic process;GO:0007154//cell communication;GO:0009058//biosynthetic process;GO:0065007//biological regulation;GO:0042592//homeostatic process;GO:0007165//signal transduction;GO:0065008//regulation of biological quality;GO:0044763//single-organism cellular process;GO:0044699//single-organism process;GO:0048856//anatomical structure …
ENST00000370992	74	290	ENST00000370992	234.38	25	19	23	9.8E7	9.44E7	30	30	28	32	Carbamidomethylation; Oxidation (M)	143702	gene=RRP12	RRP12	ribosomal RNA processing 12 homolog [Source:HGNC Symbol;Acc:HGNC:29100]	-	-	-	-	GO:0005635//nuclear envelope;GO:0043232//intracellular non-membrane-bounded organelle;GO:0031981//nuclear lumen;GO:0005634//nucleus;GO:0044464//cell part;GO:0044446//intracellular organelle part;GO:0043229//intracellular organelle;GO:0005730//nucleolus;GO:0031975//envelope;GO:0044428//nuclear part;GO:0005575//cellular_component;GO:0044422//organelle part;GO:0031974//membrane-enclosed lumen;GO:003…	GO:0003674//molecular_function;GO:0003723//RNA binding;GO:0005488//binding;GO:0097159//organic cyclic compound binding;GO:0003676//nucleic acid binding;GO:1901363//heterocyclic compound binding	-
ENST00000536831	74	291	ENST00000536831	234.38	25	19	23	9.8E7	9.44E7	30	30	28	32	Carbamidomethylation; Oxidation (M)	143702	gene=RRP12	RRP12	ribosomal RNA processing 12 homolog [Source:HGNC Symbol;Acc:HGNC:29100]	-	-	-	-	GO:0005623//cell;GO:0005635//nuclear envelope;GO:0070013//intracellular organelle lumen;GO:0043227//membrane-bounded organelle;GO:0043228//non-membrane-bounded organelle;GO:0005634//nucleus;GO:0005622//intracellular;GO:0044446//intracellular organelle part;GO:0044428//nuclear part;GO:0012505//endomembrane system;GO:0043231//intracellular membrane-bounded organelle;GO:0044422//organelle part;GO:00…	GO:0003674//molecular_function;GO:0003723//RNA binding;GO:1901363//heterocyclic compound binding;GO:0003676//nucleic acid binding;GO:0097159//organic cyclic compound binding;GO:0005488//binding	-
ENST00000357586	81	229	ENST00000357586	231.95	24	19	22	2.58E6	1.04E7	25	5	25	31	Carbamidomethylation; Oxidation (M)	104607	gene=AP1B1	AP1B1	adaptor related protein complex 1 beta 1 subunit [Source:HGNC Symbol;Acc:HGNC:554]	Cellular Processes	Transport and catabolism	ko04142//Lysosome	K12392	GO:0005773//vacuole;GO:0031982//vesicle;GO:0044424//intracellular part;GO:0044464//cell part;GO:0031410//cytoplasmic vesicle;GO:0005623//cell;GO:0043231//intracellular membrane-bounded organelle;GO:0005794//Golgi apparatus;GO:0005575//cellular_component;GO:0032991//macromolecular complex;GO:0043226//organelle;GO:0005829//cytosol;GO:0000323//lytic vacuole;GO:0012505//endomembrane system;GO:0043227…	GO:0005488//binding;GO:0022892//substrate-specific transporter activity;GO:0003674//molecular_function;GO:0019899//enzyme binding;GO:0005215//transporter activity;GO:0008565//protein transporter activity;GO:0005515//protein binding	GO:0032502//developmental process;GO:0044419//interspecies interaction between organisms;GO:0006810//transport;GO:0006950//response to stress;GO:0044403//symbiosis, encompassing mutualism through parasitism;GO:0051234//establishment of localization;GO:0050896//response to stimulus;GO:0016192//vesicle-mediated transport;GO:0008150//biological_process;GO:0048856//anatomical structure development;GO…
ENST00000405198	81	230	ENST00000405198	231.95	24	19	22	2.58E6	1.04E7	25	5	25	31	Carbamidomethylation; Oxidation (M)	104607	gene=AP1B1	AP1B1	adaptor related protein complex 1 beta 1 subunit [Source:HGNC Symbol;Acc:HGNC:554]	Cellular Processes	Transport and catabolism	ko04142//Lysosome	K12392	GO:0044424//intracellular part;GO:0005737//cytoplasm;GO:0043234//protein complex;GO:0032991//macromolecular complex;GO:0005829//cytosol;GO:0005622//intracellular;GO:0012505//endomembrane system;GO:0005773//vacuole;GO:0031982//vesicle;GO:0044444//cytoplasmic part;GO:0043227//membrane-bounded organelle;GO:0031410//cytoplasmic vesicle;GO:0043231//intracellular membrane-bounded organelle;GO:0043229//…	GO:0003674//molecular_function;GO:0022892//substrate-specific transporter activity;GO:0005488//binding;GO:0005215//transporter activity;GO:0005515//protein binding;GO:0008565//protein transporter activity;GO:0019899//enzyme binding	GO:0051234//establishment of localization;GO:0006950//response to stress;GO:0051179//localization;GO:0008150//biological_process;GO:0016192//vesicle-mediated transport;GO:0044419//interspecies interaction between organisms;GO:0002376//immune system process;GO:0006810//transport;GO:0050896//response to stimulus;GO:0051704//multi-organism process;GO:0044403//symbiosis, encompassing mutualism throug…
ENST00000415447	81	231	ENST00000415447	231.95	24	19	22	2.58E6	1.04E7	25	5	25	31	Carbamidomethylation; Oxidation (M)	103534	gene=AP1B1	AP1B1	adaptor related protein complex 1 beta 1 subunit [Source:HGNC Symbol;Acc:HGNC:554]	Cellular Processes	Transport and catabolism	ko04142//Lysosome	K12392	GO:0043234//protein complex;GO:0005829//cytosol;GO:0005575//cellular_component;GO:0043227//membrane-bounded organelle;GO:0031982//vesicle;GO:0005764//lysosome;GO:0043226//organelle;GO:0031410//cytoplasmic vesicle;GO:0005773//vacuole;GO:0032991//macromolecular complex;GO:0005622//intracellular;GO:0044424//intracellular part;GO:0044444//cytoplasmic part;GO:0000323//lytic vacuole;GO:0043231//intrace…	GO:0019899//enzyme binding;GO:0003674//molecular_function;GO:0005515//protein binding;GO:0008565//protein transporter activity;GO:0005215//transporter activity;GO:0022892//substrate-specific transporter activity;GO:0005488//binding	GO:0016192//vesicle-mediated transport;GO:0050896//response to stimulus;GO:0008150//biological_process;GO:0051234//establishment of localization;GO:0044419//interspecies interaction between organisms;GO:0006810//transport;GO:0044403//symbiosis, encompassing mutualism through parasitism;GO:0006950//response to stress;GO:0051179//localization;GO:0051704//multi-organism process;GO:0002376//immune sy…
ENST00000402502	81	232	ENST00000402502	231.95	24	19	22	2.58E6	1.04E7	25	5	25	31	Carbamidomethylation; Oxidation (M)	103534	gene=AP1B1	AP1B1	adaptor related protein complex 1 beta 1 subunit [Source:HGNC Symbol;Acc:HGNC:554]	Cellular Processes	Transport and catabolism	ko04142//Lysosome	K12392	GO:0005773//vacuole;GO:0005575//cellular_component;GO:0044424//intracellular part;GO:0044464//cell part;GO:0032991//macromolecular complex;GO:0000323//lytic vacuole;GO:0012505//endomembrane system;GO:0005622//intracellular;GO:0043227//membrane-bounded organelle;GO:0043226//organelle;GO:0005794//Golgi apparatus;GO:0043231//intracellular membrane-bounded organelle;GO:0005737//cytoplasm;GO:0005623//…	GO:0008565//protein transporter activity;GO:0005215//transporter activity;GO:0019899//enzyme binding;GO:0022892//substrate-specific transporter activity;GO:0005488//binding;GO:0003674//molecular_function;GO:0005515//protein binding	GO:0006810//transport;GO:0008150//biological_process;GO:0016192//vesicle-mediated transport;GO:0044403//symbiosis, encompassing mutualism through parasitism;GO:0051234//establishment of localization;GO:0051704//multi-organism process;GO:0044419//interspecies interaction between organisms;GO:0006950//response to stress;GO:0002376//immune system process;GO:0051179//localization;GO:0050896//response…
ENST00000432560	81	233	ENST00000432560	231.95	24	19	22	2.58E6	1.04E7	25	5	25	31	Carbamidomethylation; Oxidation (M)	103534	gene=AP1B1	AP1B1	adaptor related protein complex 1 beta 1 subunit [Source:HGNC Symbol;Acc:HGNC:554]	Cellular Processes	Transport and catabolism	ko04142//Lysosome	K12392	GO:0043229//intracellular organelle;GO:0005829//cytosol;GO:0005794//Golgi apparatus;GO:0005737//cytoplasm;GO:0031982//vesicle;GO:0044464//cell part;GO:0005575//cellular_component;GO:0005764//lysosome;GO:0005622//intracellular;GO:0031410//cytoplasmic vesicle;GO:0000323//lytic vacuole;GO:0044424//intracellular part;GO:0032991//macromolecular complex;GO:0005773//vacuole;GO:0043234//protein complex;G…	GO:0019899//enzyme binding;GO:0008565//protein transporter activity;GO:0003674//molecular_function;GO:0022892//substrate-specific transporter activity;GO:0005215//transporter activity;GO:0005488//binding;GO:0005515//protein binding	GO:0006810//transport;GO:0016192//vesicle-mediated transport;GO:0044403//symbiosis, encompassing mutualism through parasitism;GO:0050896//response to stimulus;GO:0051179//localization;GO:0051234//establishment of localization;GO:0008150//biological_process;GO:0006950//response to stress;GO:0051704//multi-organism process;GO:0044419//interspecies interaction between organisms;GO:0002376//immune sy…
ENST00000344722	110	242	ENST00000344722	230.72	23	17	17	4.99E7	3.35E7	29	29	22	21	Oxidation (M); Phosphorylation (STY)	147182	gene=SMC4	SMC4	structural maintenance of chromosomes 4 [Source:HGNC Symbol;Acc:HGNC:14013]	-	-	-	-	GO:0044424//intracellular part;GO:0005623//cell;GO:0044428//nuclear part;GO:0044446//intracellular organelle part;GO:0044464//cell part;GO:0070013//intracellular organelle lumen;GO:0043229//intracellular organelle;GO:0005737//cytoplasm;GO:0043233//organelle lumen;GO:0044444//cytoplasmic part;GO:0043228//non-membrane-bounded organelle;GO:0031981//nuclear lumen;GO:0005694//chromosome;GO:0005622//in…	GO:0005488//binding;GO:0003674//molecular_function;GO:0043167//ion binding	GO:0044699//single-organism process;GO:0007049//cell cycle;GO:0051301//cell division;GO:0044763//single-organism cellular process;GO:0016043//cellular component organization;GO:0009987//cellular process;GO:0008150//biological_process;GO:0006996//organelle organization;GO:0071840//cellular component organization or biogenesis;GO:0000278//mitotic cell cycle;GO:0007059//chromosome segregation;GO:005…
ENST00000357388	110	243	ENST00000357388	230.72	23	17	17	4.99E7	3.35E7	29	29	22	21	Oxidation (M); Phosphorylation (STY)	147182	gene=SMC4	SMC4	structural maintenance of chromosomes 4 [Source:HGNC Symbol;Acc:HGNC:14013]	-	-	-	-	GO:0032991//macromolecular complex;GO:0043227//membrane-bounded organelle;GO:0005622//intracellular;GO:0044464//cell part;GO:0005829//cytosol;GO:0005737//cytoplasm;GO:0043232//intracellular non-membrane-bounded organelle;GO:0043233//organelle lumen;GO:0044428//nuclear part;GO:0044422//organelle part;GO:0070013//intracellular organelle lumen;GO:0031974//membrane-enclosed lumen;GO:0043228//non-memb…	GO:0043167//ion binding;GO:0003674//molecular_function;GO:0005488//binding	GO:0006996//organelle organization;GO:0044763//single-organism cellular process;GO:0007059//chromosome segregation;GO:0071840//cellular component organization or biogenesis;GO:0051276//chromosome organization;GO:0016043//cellular component organization;GO:0009987//cellular process;GO:0007049//cell cycle;GO:0000003//reproduction;GO:0008150//biological_process;GO:0000278//mitotic cell cycle;GO:0044…
ENST00000444061	88	173	ENST00000444061	229.79	18	15	15	2.66E7	4.03E7	28	17	26	24	Carbamidomethylation; Oxidation (M)	181260	gene=SMARCA4	SMARCA4	SWI/SNF related, matrix associated, actin dependent regulator of chromatin, subfamily a, member 4 [Source:HGNC Symbol;Acc:HGNC:11100]	-	-	-	-	GO:0044428//nuclear part;GO:0005654//nucleoplasm;GO:0005730//nucleolus;GO:0043228//non-membrane-bounded organelle;GO:0043231//intracellular membrane-bounded organelle;GO:0005623//cell;GO:0043233//organelle lumen;GO:0043229//intracellular organelle;GO:0044464//cell part;GO:0043227//membrane-bounded organelle;GO:0070013//intracellular organelle lumen;GO:0005576//extracellular region;GO:0005575//cel…	GO:0005488//binding;GO:0008134//transcription factor binding;GO:0016787//hydrolase activity;GO:0043167//ion binding;GO:0000988//transcription factor activity, protein binding;GO:0019899//enzyme binding;GO:0016817//hydrolase activity, acting on acid anhydrides;GO:0042393//histone binding;GO:0016462//pyrophosphatase activity;GO:1901363//heterocyclic compound binding;GO:0017111//nucleoside-triphosph…	GO:0071822//protein complex subunit organization;GO:0044085//cellular component biogenesis;GO:0048856//anatomical structure development;GO:0007049//cell cycle;GO:0009987//cellular process;GO:0044763//single-organism cellular process;GO:0016043//cellular component organization;GO:0044237//cellular metabolic process;GO:0050789//regulation of biological process;GO:0042592//homeostatic process;GO:004…
ENST00000590574	88	174	ENST00000590574	229.79	18	15	15	2.66E7	4.03E7	28	17	26	24	Carbamidomethylation; Oxidation (M)	181347	gene=SMARCA4	SMARCA4	SWI/SNF related, matrix associated, actin dependent regulator of chromatin, subfamily a, member 4 [Source:HGNC Symbol;Acc:HGNC:11100]	-	-	-	-	GO:0031981//nuclear lumen;GO:0044424//intracellular part;GO:0005730//nucleolus;GO:0043232//intracellular non-membrane-bounded organelle;GO:0043227//membrane-bounded organelle;GO:0005576//extracellular region;GO:0070013//intracellular organelle lumen;GO:0044428//nuclear part;GO:0032991//macromolecular complex;GO:0005654//nucleoplasm;GO:0005694//chromosome;GO:0043231//intracellular membrane-bounded…	GO:0003824//catalytic activity;GO:0004386//helicase activity;GO:0003674//molecular_function;GO:1901363//heterocyclic compound binding;GO:0016887//ATPase activity;GO:0005488//binding;GO:0016462//pyrophosphatase activity;GO:0019899//enzyme binding;GO:0000988//transcription factor activity, protein binding;GO:0003677//DNA binding;GO:0016818//hydrolase activity, acting on acid anhydrides, in phosphor…	GO:0006996//organelle organization;GO:0048856//anatomical structure development;GO:0050789//regulation of biological process;GO:0044403//symbiosis, encompassing mutualism through parasitism;GO:0065007//biological regulation;GO:0065008//regulation of biological quality;GO:0050794//regulation of cellular process;GO:0009987//cellular process;GO:0006807//nitrogen compound metabolic process;GO:0022607…
ENST00000589677	88	175	ENST00000589677	229.79	18	15	15	2.66E7	4.03E7	28	17	26	24	Carbamidomethylation; Oxidation (M)	181602	gene=SMARCA4	SMARCA4	SWI/SNF related, matrix associated, actin dependent regulator of chromatin, subfamily a, member 4 [Source:HGNC Symbol;Acc:HGNC:11100]	-	-	-	-	GO:0005623//cell;GO:0005730//nucleolus;GO:0031974//membrane-enclosed lumen;GO:0043228//non-membrane-bounded organelle;GO:0044424//intracellular part;GO:0043233//organelle lumen;GO:0043227//membrane-bounded organelle;GO:0005622//intracellular;GO:0043226//organelle;GO:0005694//chromosome;GO:0043231//intracellular membrane-bounded organelle;GO:0043229//intracellular organelle;GO:0005615//extracellul…	GO:0005488//binding;GO:0043167//ion binding;GO:0005515//protein binding;GO:0003677//DNA binding;GO:0042393//histone binding;GO:0003824//catalytic activity;GO:1901363//heterocyclic compound binding;GO:0016787//hydrolase activity;GO:0016818//hydrolase activity, acting on acid anhydrides, in phosphorus-containing anhydrides;GO:0016817//hydrolase activity, acting on acid anhydrides;GO:0008134//transc…	GO:0065007//biological regulation;GO:0043933//macromolecular complex subunit organization;GO:0050789//regulation of biological process;GO:0044763//single-organism cellular process;GO:0070271//protein complex biogenesis;GO:0044700//single organism signaling;GO:0051716//cellular response to stimulus;GO:0044237//cellular metabolic process;GO:0044419//interspecies interaction between organisms;GO:005…
ENST00000541122	88	176	ENST00000541122	229.79	18	15	15	2.66E7	4.03E7	28	17	26	24	Carbamidomethylation; Oxidation (M)	181689	gene=SMARCA4	SMARCA4	SWI/SNF related, matrix associated, actin dependent regulator of chromatin, subfamily a, member 4 [Source:HGNC Symbol;Acc:HGNC:11100]	-	-	-	-	GO:0005622//intracellular;GO:0044421//extracellular region part;GO:0005634//nucleus;GO:0043232//intracellular non-membrane-bounded organelle;GO:0031974//membrane-enclosed lumen;GO:0032991//macromolecular complex;GO:0005623//cell;GO:0044446//intracellular organelle part;GO:0070013//intracellular organelle lumen;GO:0005575//cellular_component;GO:0043229//intracellular organelle;GO:0044428//nuclear …	GO:0000988//transcription factor activity, protein binding;GO:0004386//helicase activity;GO:0017111//nucleoside-triphosphatase activity;GO:0042393//histone binding;GO:0003674//molecular_function;GO:1901363//heterocyclic compound binding;GO:0016817//hydrolase activity, acting on acid anhydrides;GO:0003676//nucleic acid binding;GO:0008134//transcription factor binding;GO:0016787//hydrolase activity…	GO:0044763//single-organism cellular process;GO:0044085//cellular component biogenesis;GO:0070271//protein complex biogenesis;GO:0050896//response to stimulus;GO:0044403//symbiosis, encompassing mutualism through parasitism;GO:0007165//signal transduction;GO:0008152//metabolic process;GO:0065003//macromolecular complex assembly;GO:0006996//organelle organization;GO:0023052//signaling;GO:0065007//…
ENST00000413806	88	177	ENST00000413806	229.79	17	15	14	2.66E7	4.03E7	28	17	26	24	Carbamidomethylation; Oxidation (M)	188859	gene=SMARCA4	SMARCA4	SWI/SNF related, matrix associated, actin dependent regulator of chromatin, subfamily a, member 4 [Source:HGNC Symbol;Acc:HGNC:11100]	-	-	-	-	GO:0044424//intracellular part;GO:0005634//nucleus;GO:0043229//intracellular organelle;GO:0043228//non-membrane-bounded organelle;GO:0043231//intracellular membrane-bounded organelle;GO:0005575//cellular_component;GO:0005622//intracellular;GO:0044422//organelle part;GO:0043233//organelle lumen;GO:0043232//intracellular non-membrane-bounded organelle;GO:0000228//nuclear chromosome;GO:0005694//chro…	GO:0003674//molecular_function;GO:0005488//binding;GO:0017111//nucleoside-triphosphatase activity;GO:0016818//hydrolase activity, acting on acid anhydrides, in phosphorus-containing anhydrides;GO:0005515//protein binding;GO:0016887//ATPase activity;GO:0016462//pyrophosphatase activity;GO:0003824//catalytic activity;GO:0042393//histone binding;GO:0043167//ion binding;GO:0016787//hydrolase activity…	GO:0009987//cellular process;GO:0008150//biological_process;GO:0006807//nitrogen compound metabolic process;GO:0034641//cellular nitrogen compound metabolic process;GO:0071840//cellular component organization or biogenesis;GO:0006996//organelle organization;GO:0051276//chromosome organization;GO:0016043//cellular component organization;GO:0044237//cellular metabolic process;GO:0009058//biosynthet…
ENST00000429416	88	178	ENST00000429416	229.79	18	15	14	2.66E7	4.03E7	28	17	26	24	Carbamidomethylation; Oxidation (M)	184644	gene=SMARCA4	SMARCA4	SWI/SNF related, matrix associated, actin dependent regulator of chromatin, subfamily a, member 4 [Source:HGNC Symbol;Acc:HGNC:11100]	-	-	-	-	GO:0005654//nucleoplasm;GO:0043233//organelle lumen;GO:0005622//intracellular;GO:0043232//intracellular non-membrane-bounded organelle;GO:0044464//cell part;GO:0070013//intracellular organelle lumen;GO:0043229//intracellular organelle;GO:0044422//organelle part;GO:0005694//chromosome;GO:0005730//nucleolus;GO:0044424//intracellular part;GO:0005575//cellular_component;GO:0031981//nuclear lumen;GO:0…	GO:0016462//pyrophosphatase activity;GO:0097159//organic cyclic compound binding;GO:0003674//molecular_function;GO:1901363//heterocyclic compound binding;GO:0016887//ATPase activity;GO:0043167//ion binding;GO:0019899//enzyme binding;GO:0003824//catalytic activity;GO:0003677//DNA binding;GO:0005488//binding;GO:0016818//hydrolase activity, acting on acid anhydrides, in phosphorus-containing anhydri…	GO:0023052//signaling;GO:0043933//macromolecular complex subunit organization;GO:0044763//single-organism cellular process;GO:0071822//protein complex subunit organization;GO:0044699//single-organism process;GO:0009987//cellular process;GO:0050789//regulation of biological process;GO:0008150//biological_process;GO:0044237//cellular metabolic process;GO:0006461//protein complex assembly;GO:0051716…
ENST00000344626	88	179	ENST00000344626	229.79	18	15	14	2.66E7	4.03E7	28	17	26	24	Carbamidomethylation; Oxidation (M)	184644	gene=SMARCA4	SMARCA4	SWI/SNF related, matrix associated, actin dependent regulator of chromatin, subfamily a, member 4 [Source:HGNC Symbol;Acc:HGNC:11100]	-	-	-	-	GO:0031974//membrane-enclosed lumen;GO:0043228//non-membrane-bounded organelle;GO:0044446//intracellular organelle part;GO:0044421//extracellular region part;GO:0005654//nucleoplasm;GO:0005730//nucleolus;GO:0043226//organelle;GO:0032991//macromolecular complex;GO:0005623//cell;GO:0005694//chromosome;GO:0005622//intracellular;GO:0043229//intracellular organelle;GO:0044422//organelle part;GO:000561…	GO:0016817//hydrolase activity, acting on acid anhydrides;GO:0097159//organic cyclic compound binding;GO:0019899//enzyme binding;GO:0005515//protein binding;GO:0003824//catalytic activity;GO:1901363//heterocyclic compound binding;GO:0003677//DNA binding;GO:0016787//hydrolase activity;GO:0000988//transcription factor activity, protein binding;GO:0003674//molecular_function;GO:0016887//ATPase activ…	GO:0050789//regulation of biological process;GO:0051716//cellular response to stimulus;GO:0023052//signaling;GO:0016043//cellular component organization;GO:0008152//metabolic process;GO:0065003//macromolecular complex assembly;GO:0044699//single-organism process;GO:0050794//regulation of cellular process;GO:0032502//developmental process;GO:0034641//cellular nitrogen compound metabolic process;GO…
ENST00000450717	88	180	ENST00000450717	229.79	17	15	14	2.66E7	4.03E7	28	17	26	24	Carbamidomethylation; Oxidation (M)	188147	gene=SMARCA4	SMARCA4	SWI/SNF related, matrix associated, actin dependent regulator of chromatin, subfamily a, member 4 [Source:HGNC Symbol;Acc:HGNC:11100]	-	-	-	-	GO:0044424//intracellular part;GO:0043232//intracellular non-membrane-bounded organelle;GO:0044422//organelle part;GO:0031974//membrane-enclosed lumen;GO:0005634//nucleus;GO:0043227//membrane-bounded organelle;GO:0005575//cellular_component;GO:0043233//organelle lumen;GO:0070013//intracellular organelle lumen;GO:0031981//nuclear lumen;GO:0043229//intracellular organelle;GO:0043226//organelle;GO:0…	GO:0016787//hydrolase activity;GO:0017111//nucleoside-triphosphatase activity;GO:0003674//molecular_function;GO:0016818//hydrolase activity, acting on acid anhydrides, in phosphorus-containing anhydrides;GO:0016887//ATPase activity;GO:0016817//hydrolase activity, acting on acid anhydrides;GO:0005488//binding;GO:0003824//catalytic activity;GO:0016462//pyrophosphatase activity;GO:0042393//histone b…	GO:0008150//biological_process;GO:0016043//cellular component organization;GO:0071840//cellular component organization or biogenesis;GO:0034641//cellular nitrogen compound metabolic process;GO:0006807//nitrogen compound metabolic process;GO:0006996//organelle organization;GO:0044237//cellular metabolic process;GO:0051276//chromosome organization;GO:0009987//cellular process;GO:0008152//metabolic …
ENST00000308025	87	272	ENST00000308025	228.47	36	30	32	6.35E7	1.29E8	27	27	24	29	Carbamidomethylation; Oxidation (M)	95583	gene=DDX23	DDX23	DEAD-box helicase 23 [Source:HGNC Symbol;Acc:HGNC:17347]	Genetic Information Processing	Transcription	ko03040//Spliceosome	K12858	GO:0005623//cell;GO:0070013//intracellular organelle lumen;GO:0005576//extracellular region;GO:0005634//nucleus;GO:0005737//cytoplasm;GO:0005575//cellular_component;GO:0043232//intracellular non-membrane-bounded organelle;GO:0043226//organelle;GO:0043227//membrane-bounded organelle;GO:0005730//nucleolus;GO:0043228//non-membrane-bounded organelle;GO:0043231//intracellular membrane-bounded organell…	GO:0017111//nucleoside-triphosphatase activity;GO:0016787//hydrolase activity;GO:0043167//ion binding;GO:0005488//binding;GO:0003674//molecular_function;GO:0097159//organic cyclic compound binding;GO:0016462//pyrophosphatase activity;GO:0003723//RNA binding;GO:0016887//ATPase activity;GO:0004386//helicase activity;GO:0016818//hydrolase activity, acting on acid anhydrides, in phosphorus-containing…	GO:0006139//nucleobase-containing compound metabolic process;GO:0044260//cellular macromolecule metabolic process;GO:0043170//macromolecule metabolic process;GO:0006397//mRNA processing;GO:0006725//cellular aromatic compound metabolic process;GO:0009987//cellular process;GO:0006807//nitrogen compound metabolic process;GO:0071840//cellular component organization or biogenesis;GO:0022607//cellular …
ENST00000530481	104	191	ENST00000530481	227.55	31	26	29	2.7E6	6.43E6	23	4	18	24	Acetylation (Protein N-term)	95542	gene=EPB41L2	EPB41L2	erythrocyte membrane protein band 4.1 like 2 [Source:HGNC Symbol;Acc:HGNC:3379]	-	-	-	-	GO:0043227//membrane-bounded organelle;GO:0043226//organelle;GO:0005622//intracellular;GO:0043228//non-membrane-bounded organelle;GO:0044422//organelle part;GO:0005654//nucleoplasm;GO:0044464//cell part;GO:0043229//intracellular organelle;GO:0005615//extracellular space;GO:0005623//cell;GO:0032991//macromolecular complex;GO:0071944//cell periphery;GO:0043232//intracellular non-membrane-bounded or…	GO:0005198//structural molecule activity;GO:0003674//molecular_function;GO:0005515//protein binding;GO:0008092//cytoskeletal protein binding;GO:0005488//binding	GO:0051179//localization;GO:0006996//organelle organization;GO:0044699//single-organism process;GO:0051301//cell division;GO:0006810//transport;GO:0007010//cytoskeleton organization;GO:0051234//establishment of localization;GO:0009987//cellular process;GO:0007049//cell cycle;GO:0008150//biological_process;GO:0071840//cellular component organization or biogenesis;GO:0016043//cellular component org…
ENST00000628542	104	192	ENST00000628542	227.55	28	24	26	2.7E6	6.43E6	23	4	18	24	Acetylation (Protein N-term)	104360	gene=EPB41L2	EPB41L2	erythrocyte membrane protein band 4.1 like 2 [Source:HGNC Symbol;Acc:HGNC:3379]	-	-	-	-	GO:0005634//nucleus;GO:0005856//cytoskeleton;GO:0043232//intracellular non-membrane-bounded organelle;GO:0005575//cellular_component;GO:0005886//plasma membrane;GO:0005622//intracellular;GO:0005623//cell;GO:0016020//membrane;GO:0044464//cell part;GO:0043231//intracellular membrane-bounded organelle;GO:0043229//intracellular organelle;GO:0043227//membrane-bounded organelle;GO:0071944//cell periphe…	GO:0005198//structural molecule activity;GO:0005515//protein binding;GO:0003674//molecular_function;GO:0005488//binding;GO:0008092//cytoskeletal protein binding	-
ENST00000527411	104	193	ENST00000527411	227.55	28	24	26	2.7E6	6.43E6	23	4	18	24	Acetylation (Protein N-term)	104360	gene=EPB41L2	EPB41L2	erythrocyte membrane protein band 4.1 like 2 [Source:HGNC Symbol;Acc:HGNC:3379]	-	-	-	-	GO:0044464//cell part;GO:0043229//intracellular organelle;GO:0016020//membrane;GO:0043232//intracellular non-membrane-bounded organelle;GO:0043226//organelle;GO:0043227//membrane-bounded organelle;GO:0005575//cellular_component;GO:0071944//cell periphery;GO:0005634//nucleus;GO:0005622//intracellular;GO:0005856//cytoskeleton;GO:0043231//intracellular membrane-bounded organelle;GO:0005886//plasma m…	GO:0005488//binding;GO:0005198//structural molecule activity;GO:0008092//cytoskeletal protein binding;GO:0005515//protein binding;GO:0003674//molecular_function	-
ENST00000529208	104	194	ENST00000529208	227.55	28	24	26	2.7E6	6.43E6	23	4	18	24	Acetylation (Protein N-term)	104360	gene=EPB41L2	EPB41L2	erythrocyte membrane protein band 4.1 like 2 [Source:HGNC Symbol;Acc:HGNC:3379]	-	-	-	-	GO:0043231//intracellular membrane-bounded organelle;GO:0043226//organelle;GO:0005856//cytoskeleton;GO:0043229//intracellular organelle;GO:0005886//plasma membrane;GO:0005634//nucleus;GO:0005622//intracellular;GO:0043227//membrane-bounded organelle;GO:0005575//cellular_component;GO:0043228//non-membrane-bounded organelle;GO:0005623//cell;GO:0043232//intracellular non-membrane-bounded organelle;GO…	GO:0005198//structural molecule activity;GO:0003674//molecular_function;GO:0008092//cytoskeletal protein binding;GO:0005488//binding;GO:0005515//protein binding	-
ENST00000337057	104	195	ENST00000337057	227.55	26	22	25	2.7E6	6.43E6	23	4	18	24	Acetylation (Protein N-term)	112588	gene=EPB41L2	EPB41L2	erythrocyte membrane protein band 4.1 like 2 [Source:HGNC Symbol;Acc:HGNC:3379]	-	-	-	-	GO:0044424//intracellular part;GO:0005737//cytoplasm;GO:0043228//non-membrane-bounded organelle;GO:0005615//extracellular space;GO:0005886//plasma membrane;GO:0044421//extracellular region part;GO:0032991//macromolecular complex;GO:0043227//membrane-bounded organelle;GO:0005634//nucleus;GO:0044422//organelle part;GO:0071944//cell periphery;GO:0005654//nucleoplasm;GO:0043231//intracellular membran…	GO:0005488//binding;GO:0008092//cytoskeletal protein binding;GO:0005515//protein binding;GO:0005198//structural molecule activity;GO:0003674//molecular_function	GO:0009987//cellular process;GO:0016043//cellular component organization;GO:0007049//cell cycle;GO:0044699//single-organism process;GO:0051301//cell division;GO:0006810//transport;GO:0071840//cellular component organization or biogenesis;GO:0006996//organelle organization;GO:0051234//establishment of localization;GO:0008150//biological_process;GO:0007010//cytoskeleton organization;GO:0044763//sin…
ENST00000368128	104	196	ENST00000368128	227.55	26	22	25	2.7E6	6.43E6	23	4	18	24	Acetylation (Protein N-term)	112588	gene=EPB41L2	EPB41L2	erythrocyte membrane protein band 4.1 like 2 [Source:HGNC Symbol;Acc:HGNC:3379]	-	-	-	-	GO:0005576//extracellular region;GO:0005623//cell;GO:0043229//intracellular organelle;GO:0016020//membrane;GO:0005622//intracellular;GO:0043226//organelle;GO:0005575//cellular_component;GO:0044424//intracellular part;GO:0031974//membrane-enclosed lumen;GO:0044446//intracellular organelle part;GO:0005615//extracellular space;GO:0005634//nucleus;GO:0005856//cytoskeleton;GO:0005886//plasma membrane;…	GO:0008092//cytoskeletal protein binding;GO:0005488//binding;GO:0005515//protein binding;GO:0005198//structural molecule activity;GO:0003674//molecular_function	GO:0044763//single-organism cellular process;GO:0008150//biological_process;GO:0006810//transport;GO:0006996//organelle organization;GO:0051234//establishment of localization;GO:0016043//cellular component organization;GO:0009987//cellular process;GO:0044699//single-organism process;GO:0007010//cytoskeleton organization;GO:0007049//cell cycle;GO:0051179//localization;GO:0071840//cellular componen…
ENST00000216122	145	190	ENST00000216122	227.33	39	7	38	4E6	1.05E8	27	27	4	28	Carbamidomethylation; Oxidation (M)	82286	gene=MCM5	MCM5	minichromosome maintenance complex component 5 [Source:HGNC Symbol;Acc:HGNC:6948]	Genetic Information Processing;Cellular Processes	Replication and repair;Cell growth and death	ko04110//Cell cycle;ko03030//DNA replication	K02209	GO:0044428//nuclear part;GO:0005829//cytosol;GO:0005623//cell;GO:0005634//nucleus;GO:0031974//membrane-enclosed lumen;GO:0044444//cytoplasmic part;GO:0005575//cellular_component;GO:0000228//nuclear chromosome;GO:0044446//intracellular organelle part;GO:0070013//intracellular organelle lumen;GO:0044464//cell part;GO:0043234//protein complex;GO:0005654//nucleoplasm;GO:0044422//organelle part;GO:004…	GO:0016462//pyrophosphatase activity;GO:0016817//hydrolase activity, acting on acid anhydrides;GO:0097159//organic cyclic compound binding;GO:0043167//ion binding;GO:0003824//catalytic activity;GO:0003676//nucleic acid binding;GO:0005488//binding;GO:0016818//hydrolase activity, acting on acid anhydrides, in phosphorus-containing anhydrides;GO:1901363//heterocyclic compound binding;GO:0017111//nuc…	GO:0009058//biosynthetic process;GO:0034641//cellular nitrogen compound metabolic process;GO:0071704//organic substance metabolic process;GO:0044699//single-organism process;GO:0051276//chromosome organization;GO:0046483//heterocycle metabolic process;GO:0043170//macromolecule metabolic process;GO:0044763//single-organism cellular process;GO:0044237//cellular metabolic process;GO:0044238//primary…
ENST00000310706	115	154	ENST00000310706	227.21	32	31	25	4.1E7	2.46E7	20	19	21	18	Carbamidomethylation; Oxidation (M)	81745	gene=JUP	JUP	junction plakoglobin [Source:HGNC Symbol;Acc:HGNC:6207]	Human Diseases	Cardiovascular diseases;Cancers	ko05200//Pathways in cancer;ko05202//Transcriptional misregulation in cancers;ko05412//Arrhythmogenic right ventricular cardiomyopathy (ARVC);ko05221//Acute myeloid leukemia	K10056	GO:0005856//cytoskeleton;GO:0005576//extracellular region;GO:0005622//intracellular;GO:0016020//membrane;GO:0044421//extracellular region part;GO:0005634//nucleus;GO:0044424//intracellular part;GO:0043229//intracellular organelle;GO:0043228//non-membrane-bounded organelle;GO:0032991//macromolecular complex;GO:0005623//cell;GO:0071944//cell periphery;GO:0005737//cytoplasm;GO:0043231//intracellular…	GO:0004871//signal transducer activity;GO:0019899//enzyme binding;GO:0000988//transcription factor activity, protein binding;GO:0005488//binding;GO:0003674//molecular_function;GO:0005515//protein binding;GO:0005198//structural molecule activity	GO:1902582//single-organism intracellular transport;GO:0050789//regulation of biological process;GO:0051179//localization;GO:0044699//single-organism process;GO:0034641//cellular nitrogen compound metabolic process;GO:0071702//organic substance transport;GO:0046907//intracellular transport;GO:0003008//system process;GO:0006928//movement of cell or subcellular component;GO:0008104//protein localiz…
ENST00000393931	115	155	ENST00000393931	227.21	32	31	25	4.1E7	2.46E7	20	19	21	18	Carbamidomethylation; Oxidation (M)	81745	gene=JUP	JUP	junction plakoglobin [Source:HGNC Symbol;Acc:HGNC:6207]	Human Diseases	Cardiovascular diseases;Cancers	ko05200//Pathways in cancer;ko05202//Transcriptional misregulation in cancers;ko05412//Arrhythmogenic right ventricular cardiomyopathy (ARVC);ko05221//Acute myeloid leukemia	K10056	GO:0005615//extracellular space;GO:0043228//non-membrane-bounded organelle;GO:0005737//cytoplasm;GO:0005856//cytoskeleton;GO:0044424//intracellular part;GO:0044464//cell part;GO:0044444//cytoplasmic part;GO:0005886//plasma membrane;GO:0005634//nucleus;GO:0043231//intracellular membrane-bounded organelle;GO:0016020//membrane;GO:0043229//intracellular organelle;GO:0005622//intracellular;GO:0031410/…	GO:0005488//binding;GO:0005198//structural molecule activity;GO:0004871//signal transducer activity;GO:0019899//enzyme binding;GO:0005515//protein binding;GO:0000988//transcription factor activity, protein binding;GO:0003674//molecular_function	GO:0044802//single-organism membrane organization;GO:0032501//multicellular organismal process;GO:0070727//cellular macromolecule localization;GO:0044763//single-organism cellular process;GO:0016482//cytoplasmic transport;GO:0034641//cellular nitrogen compound metabolic process;GO:0007165//signal transduction;GO:0048870//cell motility;GO:0044085//cellular component biogenesis;GO:0030154//cell dif…
ENST00000393930	115	156	ENST00000393930	227.21	32	31	25	4.1E7	2.46E7	20	19	21	18	Carbamidomethylation; Oxidation (M)	81745	gene=JUP	JUP	junction plakoglobin [Source:HGNC Symbol;Acc:HGNC:6207]	Human Diseases	Cardiovascular diseases;Cancers	ko05200//Pathways in cancer;ko05202//Transcriptional misregulation in cancers;ko05412//Arrhythmogenic right ventricular cardiomyopathy (ARVC);ko05221//Acute myeloid leukemia	K10056	GO:0044444//cytoplasmic part;GO:0043228//non-membrane-bounded organelle;GO:0005737//cytoplasm;GO:0005623//cell;GO:0005634//nucleus;GO:0031982//vesicle;GO:0005576//extracellular region;GO:0044464//cell part;GO:0031410//cytoplasmic vesicle;GO:0005622//intracellular;GO:0043226//organelle;GO:0071944//cell periphery;GO:0044424//intracellular part;GO:0043227//membrane-bounded organelle;GO:0044421//extr…	GO:0005198//structural molecule activity;GO:0019899//enzyme binding;GO:0004871//signal transducer activity;GO:0003674//molecular_function;GO:0000988//transcription factor activity, protein binding;GO:0005488//binding;GO:0005515//protein binding	GO:0007155//cell adhesion;GO:0003008//system process;GO:0044765//single-organism transport;GO:0044802//single-organism membrane organization;GO:0051649//establishment of localization in cell;GO:0050896//response to stimulus;GO:0051179//localization;GO:0051716//cellular response to stimulus;GO:0007009//plasma membrane organization;GO:0040011//locomotion;GO:0007165//signal transduction;GO:0032501//…
ENST00000216281	127	317	ENST00000216281	226.58	24	16	23	6.52E5	3.63E6	20	5	10	27	Oxidation (M)	84660	gene=HSP90AA1	HSP90AA1	heat shock protein 90 alpha family class A member 1 [Source:HGNC Symbol;Acc:HGNC:5253]	Cellular Processes;Genetic Information Processing;Human Diseases;Environmental Information Processing;Organismal Systems	Signal transduction;Cancers;Cardiovascular diseases;Folding, sorting and degradation;Cell growth and death;Endocrine system;Immune system	ko05200//Pathways in cancer;ko04151//PI3K-Akt signaling pathway;ko04612//Antigen processing and presentation;ko04621//NOD-like receptor signaling pathway;ko04141//Protein processing in endoplasmic reticulum;ko04659//Th17 cell differentiation;ko05418//Fluid shear stress and atherosclerosis;ko04915//Estrogen signaling pathway;ko04217//Necroptosis;ko05215//Prostate cancer;ko04914//Progesterone-media…	K04079	GO:0005773//vacuole;GO:0070013//intracellular organelle lumen;GO:0005737//cytoplasm;GO:0043229//intracellular organelle;GO:0071944//cell periphery;GO:0005622//intracellular;GO:0044444//cytoplasmic part;GO:0005634//nucleus;GO:0044421//extracellular region part;GO:0005764//lysosome;GO:0005623//cell;GO:0005654//nucleoplasm;GO:0043233//organelle lumen;GO:0043226//organelle;GO:0044428//nuclear part;GO…	GO:0005488//binding;GO:1901363//heterocyclic compound binding;GO:0016772//transferase activity, transferring phosphorus-containing groups;GO:0016787//hydrolase activity;GO:0003824//catalytic activity;GO:0005515//protein binding;GO:0016301//kinase activity;GO:0016817//hydrolase activity, acting on acid anhydrides;GO:0016740//transferase activity;GO:0030234//enzyme regulator activity;GO:0043167//io…	GO:0071826//ribonucleoprotein complex subunit organization;GO:0007005//mitochondrion organization;GO:0022618//ribonucleoprotein complex assembly;GO:0071704//organic substance metabolic process;GO:0071822//protein complex subunit organization;GO:0071840//cellular component organization or biogenesis;GO:0036211//protein modification process;GO:0065007//biological regulation;GO:0006914//autophagy;GO…
ENST00000334701	127	320	ENST00000334701	226.58	21	14	20	6.52E5	3.63E6	20	5	10	27	Oxidation (M)	98161	gene=HSP90AA1	HSP90AA1	heat shock protein 90 alpha family class A member 1 [Source:HGNC Symbol;Acc:HGNC:5253]	Genetic Information Processing;Human Diseases;Environmental Information Processing;Cellular Processes;Organismal Systems	Endocrine system;Cell growth and death;Immune system;Cardiovascular diseases;Folding, sorting and degradation;Signal transduction;Cancers	ko05200//Pathways in cancer;ko04151//PI3K-Akt signaling pathway;ko04612//Antigen processing and presentation;ko04621//NOD-like receptor signaling pathway;ko04141//Protein processing in endoplasmic reticulum;ko04659//Th17 cell differentiation;ko05418//Fluid shear stress and atherosclerosis;ko04915//Estrogen signaling pathway;ko04217//Necroptosis;ko05215//Prostate cancer;ko04914//Progesterone-media…	K04079	GO:0044421//extracellular region part;GO:0071944//cell periphery;GO:0043227//membrane-bounded organelle;GO:0005737//cytoplasm;GO:0043229//intracellular organelle;GO:0044424//intracellular part;GO:0044428//nuclear part;GO:0043233//organelle lumen;GO:0044444//cytoplasmic part;GO:0005576//extracellular region;GO:0005623//cell;GO:0005634//nucleus;GO:0005886//plasma membrane;GO:0005829//cytosol;GO:004…	GO:0019899//enzyme binding;GO:0005515//protein binding;GO:0098772//molecular function regulator;GO:0003676//nucleic acid binding;GO:0016462//pyrophosphatase activity;GO:0016817//hydrolase activity, acting on acid anhydrides;GO:0097159//organic cyclic compound binding;GO:0005488//binding;GO:0016772//transferase activity, transferring phosphorus-containing groups;GO:1901363//heterocyclic compound b…	GO:0036211//protein modification process;GO:0006807//nitrogen compound metabolic process;GO:0071704//organic substance metabolic process;GO:0015031//protein transport;GO:0046483//heterocycle metabolic process;GO:0051641//cellular localization;GO:0055085//transmembrane transport;GO:0061024//membrane organization;GO:0006139//nucleobase-containing compound metabolic process;GO:0071702//organic subst…
ENST00000348459	103	235	ENST00000348459	226.04	26	20	25	5.14E7	8.64E7	22	22	17	25	Carbamidomethylation; Oxidation (M)	97074	gene=HELLS	HELLS	helicase, lymphoid specific [Source:HGNC Symbol;Acc:HGNC:4861]	-	-	-	-	GO:0043228//non-membrane-bounded organelle;GO:0044424//intracellular part;GO:0043227//membrane-bounded organelle;GO:0005634//nucleus;GO:0043231//intracellular membrane-bounded organelle;GO:0005575//cellular_component;GO:0044464//cell part;GO:0043232//intracellular non-membrane-bounded organelle;GO:0043229//intracellular organelle;GO:0005622//intracellular;GO:0043226//organelle;GO:0005694//chromos…	GO:0005488//binding;GO:0016818//hydrolase activity, acting on acid anhydrides, in phosphorus-containing anhydrides;GO:0016462//pyrophosphatase activity;GO:0017111//nucleoside-triphosphatase activity;GO:0003824//catalytic activity;GO:0016787//hydrolase activity;GO:0016817//hydrolase activity, acting on acid anhydrides;GO:0003674//molecular_function;GO:0043167//ion binding;GO:0004386//helicase acti…	GO:1901360//organic cyclic compound metabolic process;GO:0006139//nucleobase-containing compound metabolic process;GO:0008283//cell proliferation;GO:0048856//anatomical structure development;GO:0008152//metabolic process;GO:0032502//developmental process;GO:0007049//cell cycle;GO:0016043//cellular component organization;GO:0071704//organic substance metabolic process;GO:0006725//cellular aromatic…
ENST00000394036	103	241	ENST00000394036	226.04	25	19	23	5.14E7	8.64E7	22	22	17	25	Carbamidomethylation; Oxidation (M)	102715	gene=HELLS	HELLS	helicase, lymphoid specific [Source:HGNC Symbol;Acc:HGNC:4861]	-	-	-	-	GO:0043227//membrane-bounded organelle;GO:0044424//intracellular part;GO:0043231//intracellular membrane-bounded organelle;GO:0005694//chromosome;GO:0043229//intracellular organelle;GO:0005634//nucleus;GO:0005575//cellular_component;GO:0043226//organelle;GO:0044464//cell part;GO:0043228//non-membrane-bounded organelle;GO:0005622//intracellular;GO:0005623//cell;GO:0043232//intracellular non-membra…	GO:0016817//hydrolase activity, acting on acid anhydrides;GO:0016462//pyrophosphatase activity;GO:0004386//helicase activity;GO:0005488//binding;GO:0017111//nucleoside-triphosphatase activity;GO:0003824//catalytic activity;GO:0016818//hydrolase activity, acting on acid anhydrides, in phosphorus-containing anhydrides;GO:0043167//ion binding;GO:0003674//molecular_function;GO:0016787//hydrolase acti…	GO:0006259//DNA metabolic process;GO:0009987//cellular process;GO:0044700//single organism signaling;GO:0065007//biological regulation;GO:0032502//developmental process;GO:0006139//nucleobase-containing compound metabolic process;GO:0022607//cellular component assembly;GO:0044699//single-organism process;GO:0071840//cellular component organization or biogenesis;GO:0051276//chromosome organization…
ENST00000302516	123	199	ENST00000302516	225.77	19	13	17	4.48E7	5.66E7	21	21	14	22	Carbamidomethylation; Oxidation (M)	135577	gene=SF3B3	SF3B3	splicing factor 3b subunit 3 [Source:HGNC Symbol;Acc:HGNC:10770]	Genetic Information Processing	Transcription	ko03040//Spliceosome	K12830	GO:0005634//nucleus;GO:0043229//intracellular organelle;GO:0031974//membrane-enclosed lumen;GO:0044422//organelle part;GO:0005730//nucleolus;GO:0043231//intracellular membrane-bounded organelle;GO:0005622//intracellular;GO:0044424//intracellular part;GO:0070013//intracellular organelle lumen;GO:0005623//cell;GO:0005654//nucleoplasm;GO:0043226//organelle;GO:0005575//cellular_component;GO:0044464//…	GO:0003674//molecular_function;GO:0003676//nucleic acid binding;GO:0005488//binding;GO:0097159//organic cyclic compound binding;GO:0003723//RNA binding;GO:1901363//heterocyclic compound binding	GO:0022607//cellular component assembly;GO:0044260//cellular macromolecule metabolic process;GO:1901360//organic cyclic compound metabolic process;GO:0006397//mRNA processing;GO:0070271//protein complex biogenesis;GO:0016043//cellular component organization;GO:0006139//nucleobase-containing compound metabolic process;GO:0006396//RNA processing;GO:0044237//cellular metabolic process;GO:0065003//ma…
ENST00000322535	82	270	ENST00000322535	224.89	27	24	24	1.28E8	1.61E8	26	26	25	30	Oxidation (M); Acetylation (Protein N-term)	100228	gene=SF3B2	SF3B2	splicing factor 3b subunit 2 [Source:HGNC Symbol;Acc:HGNC:10769]	Genetic Information Processing	Transcription	ko03040//Spliceosome	K12829	GO:0070013//intracellular organelle lumen;GO:0005634//nucleus;GO:0044446//intracellular organelle part;GO:0031981//nuclear lumen;GO:0044428//nuclear part;GO:0043227//membrane-bounded organelle;GO:0044464//cell part;GO:0031974//membrane-enclosed lumen;GO:0044424//intracellular part;GO:0043229//intracellular organelle;GO:0005623//cell;GO:0043233//organelle lumen;GO:0044422//organelle part;GO:000562…	GO:0003676//nucleic acid binding;GO:0003723//RNA binding;GO:0005488//binding;GO:1901363//heterocyclic compound binding;GO:0097159//organic cyclic compound binding;GO:0003674//molecular_function	GO:0006139//nucleobase-containing compound metabolic process;GO:0009987//cellular process;GO:0044419//interspecies interaction between organisms;GO:0034641//cellular nitrogen compound metabolic process;GO:0071704//organic substance metabolic process;GO:0008150//biological_process;GO:0010467//gene expression;GO:0016070//RNA metabolic process;GO:0090304//nucleic acid metabolic process;GO:0044238//p…
ENST00000253024	138	369	ENST00000253024	223.79	26	20	26	2.76E7	3.73E7	16	16	15	19	Carbamidomethylation; Oxidation (M); Acetylation (Protein N-term); Phosphorylation (STY)	88550	gene=TRIM28	TRIM28	tripartite motif containing 28 [Source:HGNC Symbol;Acc:HGNC:16384]	-	-	-	-	GO:0005622//intracellular;GO:0044428//nuclear part;GO:0005623//cell;GO:0044424//intracellular part;GO:0043233//organelle lumen;GO:0005654//nucleoplasm;GO:0043231//intracellular membrane-bounded organelle;GO:0043232//intracellular non-membrane-bounded organelle;GO:0043226//organelle;GO:0044464//cell part;GO:0044446//intracellular organelle part;GO:0031981//nuclear lumen;GO:0031974//membrane-enclos…	GO:0003676//nucleic acid binding;GO:0019899//enzyme binding;GO:0003723//RNA binding;GO:0003824//catalytic activity;GO:0016301//kinase activity;GO:0005515//protein binding;GO:0003677//DNA binding;GO:0005488//binding;GO:0000988//transcription factor activity, protein binding;GO:0043167//ion binding;GO:0016740//transferase activity;GO:0001071//nucleic acid binding transcription factor activity;GO:19…	GO:0016482//cytoplasmic transport;GO:0006913//nucleocytoplasmic transport;GO:0071702//organic substance transport;GO:0043412//macromolecule modification;GO:0044767//single-organism developmental process;GO:0032502//developmental process;GO:0044085//cellular component biogenesis;GO:0044700//single organism signaling;GO:0051704//multi-organism process;GO:0044707//single-multicellular organism proce…
ENST00000295897	94	260	ENST00000295897	222.66	34	23	29	1.51E8	1.57E8	23	23	21	26	Carbamidomethylation; Oxidation (M)	69367	gene=ALB	ALB	albumin [Source:HGNC Symbol;Acc:HGNC:399]	Organismal Systems	Endocrine system	ko04918//Thyroid hormone synthesis	K16141	GO:0043227//membrane-bounded organelle;GO:0005575//cellular_component;GO:0032991//macromolecular complex;GO:0005622//intracellular;GO:0043226//organelle;GO:0005794//Golgi apparatus;GO:0005634//nucleus;GO:0044421//extracellular region part;GO:0005615//extracellular space;GO:0043231//intracellular membrane-bounded organelle;GO:0005623//cell;GO:0044424//intracellular part;GO:0031982//vesicle;GO:0044…	GO:0005488//binding;GO:0003676//nucleic acid binding;GO:0043167//ion binding;GO:0003674//molecular_function;GO:0003677//DNA binding;GO:1901363//heterocyclic compound binding;GO:0097159//organic cyclic compound binding;GO:0008289//lipid binding	GO:0051704//multi-organism process;GO:0065007//biological regulation;GO:0042592//homeostatic process;GO:0050896//response to stimulus;GO:0008219//cell death;GO:0006950//response to stress;GO:0006810//transport;GO:0043412//macromolecule modification;GO:0065008//regulation of biological quality;GO:0044403//symbiosis, encompassing mutualism through parasitism;GO:0044260//cellular macromolecule metab…
ENST00000378024	139	237	ENST00000378024	222.55	5	3	3	1.12E7	5.33E6	24	24	16	16	Oxidation (M)	629114	gene=AHNAK	AHNAK	AHNAK nucleoprotein [Source:HGNC Symbol;Acc:HGNC:347]	-	-	-	-	GO:0005634//nucleus;GO:0016020//membrane;GO:0044421//extracellular region part;GO:0005622//intracellular;GO:0000323//lytic vacuole;GO:0043228//non-membrane-bounded organelle;GO:0005575//cellular_component;GO:0043229//intracellular organelle;GO:0005764//lysosome;GO:0005856//cytoskeleton;GO:0005773//vacuole;GO:0005576//extracellular region;GO:0005737//cytoplasm;GO:0005829//cytosol;GO:0044444//cytop…	GO:0003674//molecular_function;GO:0005488//binding;GO:0003723//RNA binding;GO:0005198//structural molecule activity;GO:1901363//heterocyclic compound binding;GO:0003676//nucleic acid binding;GO:0097159//organic cyclic compound binding	GO:0009987//cellular process;GO:0044699//single-organism process;GO:0044763//single-organism cellular process;GO:0008152//metabolic process;GO:0044765//single-organism transport;GO:0044085//cellular component biogenesis;GO:0065003//macromolecular complex assembly;GO:0006461//protein complex assembly;GO:0071822//protein complex subunit organization;GO:0022607//cellular component assembly;GO:000680…
ENST00000288670	69	333	ENST00000288670	220.16	27	22	24	5.37E7	5.52E7	31	18	30	33	Carbamidomethylation; Oxidation (M); Phosphorylation (STY)	124106	gene=FMNL2	FMNL2	formin like 2 [Source:HGNC Symbol;Acc:HGNC:18267]	-	-	-	-	GO:0005623//cell;GO:0005829//cytosol;GO:0005622//intracellular;GO:0044464//cell part;GO:0005575//cellular_component;GO:0005737//cytoplasm;GO:0044424//intracellular part;GO:0044444//cytoplasmic part	GO:0005488//binding;GO:0019899//enzyme binding;GO:0008092//cytoskeletal protein binding;GO:0005515//protein binding;GO:0003674//molecular_function	GO:0044699//single-organism process;GO:0008150//biological_process;GO:0007010//cytoskeleton organization;GO:0044763//single-organism cellular process;GO:0044767//single-organism developmental process;GO:0009653//anatomical structure morphogenesis;GO:0000902//cell morphogenesis;GO:0032989//cellular component morphogenesis;GO:0009987//cellular process;GO:0071840//cellular component organization or …
ENST00000526202	109	239	ENST00000526202	218.48	24	16	20	2.03E7	1.75E7	28	28	20	24		145423	gene=LMO7	LMO7	LIM domain 7 [Source:HGNC Symbol;Acc:HGNC:6646]	Cellular Processes	Cellular community - eukaryotes	ko04520//Adherens junction	K06084	GO:0005575//cellular_component	GO:0003674//molecular_function;GO:0043167//ion binding;GO:0005488//binding	GO:0022610//biological adhesion;GO:0007155//cell adhesion;GO:0008150//biological_process
ENST00000341547	109	240	ENST00000341547	218.48	23	15	19	2.03E7	1.75E7	28	28	20	24		153670	gene=LMO7	LMO7	LIM domain 7 [Source:HGNC Symbol;Acc:HGNC:6646]	Cellular Processes	Cellular community - eukaryotes	ko04520//Adherens junction	K06084	GO:0044424//intracellular part;GO:0005622//intracellular;GO:0044444//cytoplasmic part;GO:0005623//cell;GO:0005829//cytosol;GO:0043231//intracellular membrane-bounded organelle;GO:0005737//cytoplasm;GO:0005634//nucleus;GO:0043226//organelle;GO:0043227//membrane-bounded organelle;GO:0043229//intracellular organelle;GO:0044464//cell part;GO:0005575//cellular_component	GO:0003674//molecular_function;GO:0005488//binding;GO:0043167//ion binding	GO:0043170//macromolecule metabolic process;GO:0008150//biological_process;GO:0044267//cellular protein metabolic process;GO:0044238//primary metabolic process;GO:0019538//protein metabolic process;GO:0071704//organic substance metabolic process;GO:0008152//metabolic process;GO:0022610//biological adhesion;GO:0036211//protein modification process;GO:0044260//cellular macromolecule metabolic proce…
ENST00000394943	117	249	ENST00000394943	218.41	39	10	39	7.32E6	6.65E7	27	27	7	31	Carbamidomethylation; Oxidation (M); Phosphorylation (STY)	85224	gene=LIMA1	LIMA1	LIM domain and actin binding 1 [Source:HGNC Symbol;Acc:HGNC:24636]	-	-	-	-	GO:0044464//cell part;GO:0005575//cellular_component;GO:0043232//intracellular non-membrane-bounded organelle;GO:0043229//intracellular organelle;GO:0005856//cytoskeleton;GO:0043228//non-membrane-bounded organelle;GO:0005622//intracellular;GO:0005623//cell;GO:0044424//intracellular part;GO:0043226//organelle;GO:0005737//cytoplasm	GO:0008092//cytoskeletal protein binding;GO:0005515//protein binding;GO:0005488//binding;GO:0043167//ion binding;GO:0003674//molecular_function	GO:0016043//cellular component organization;GO:0006996//organelle organization;GO:0008150//biological_process;GO:0022607//cellular component assembly;GO:0071840//cellular component organization or biogenesis;GO:0009987//cellular process;GO:0044085//cellular component biogenesis;GO:0007010//cytoskeleton organization
ENST00000398473	108	252	ENST00000398473	217.78	29	25	27	6.23E7	9.16E7	16	16	19	24	Carbamidomethylation; Oxidation (M); Phosphorylation (STY)	80596	gene=LARP4	LARP4	La ribonucleoprotein domain family member 4 [Source:HGNC Symbol;Acc:HGNC:24320]	-	-	-	-	GO:0043228//non-membrane-bounded organelle;GO:1990904//ribonucleoprotein complex;GO:0044444//cytoplasmic part;GO:0005622//intracellular;GO:0043232//intracellular non-membrane-bounded organelle;GO:0030529//intracellular ribonucleoprotein complex;GO:0005737//cytoplasm;GO:0043229//intracellular organelle;GO:0044464//cell part;GO:0005623//cell;GO:0032991//macromolecular complex;GO:0005829//cytosol;GO…	GO:0005488//binding;GO:0003674//molecular_function;GO:0003723//RNA binding;GO:1901363//heterocyclic compound binding;GO:0097159//organic cyclic compound binding;GO:0003676//nucleic acid binding	GO:0043603//cellular amide metabolic process;GO:0044237//cellular metabolic process;GO:0044260//cellular macromolecule metabolic process;GO:1901564//organonitrogen compound metabolic process;GO:0034641//cellular nitrogen compound metabolic process;GO:0044767//single-organism developmental process;GO:0006518//peptide metabolic process;GO:0044763//single-organism cellular process;GO:0006996//organe…
ENST00000429001	108	253	ENST00000429001	217.78	29	25	27	6.23E7	9.16E7	16	16	19	24	Carbamidomethylation; Oxidation (M); Phosphorylation (STY)	81244	gene=LARP4	LARP4	La ribonucleoprotein domain family member 4 [Source:HGNC Symbol;Acc:HGNC:24320]	-	-	-	-	GO:0005829//cytosol;GO:0044424//intracellular part;GO:0044444//cytoplasmic part;GO:0043232//intracellular non-membrane-bounded organelle;GO:0005737//cytoplasm;GO:0005840//ribosome;GO:0044464//cell part;GO:0005622//intracellular;GO:0043228//non-membrane-bounded organelle;GO:0005575//cellular_component;GO:0005623//cell;GO:0032991//macromolecular complex;GO:0043229//intracellular organelle;GO:199090…	GO:0003723//RNA binding;GO:0003676//nucleic acid binding;GO:0097159//organic cyclic compound binding;GO:0005488//binding;GO:1901363//heterocyclic compound binding;GO:0003674//molecular_function	GO:0032502//developmental process;GO:1901566//organonitrogen compound biosynthetic process;GO:0010467//gene expression;GO:0006807//nitrogen compound metabolic process;GO:0048856//anatomical structure development;GO:0048869//cellular developmental process;GO:0044267//cellular protein metabolic process;GO:0032989//cellular component morphogenesis;GO:0044767//single-organism developmental process;GO…
ENST00000252699	112	302	ENST00000252699	217.68	26	22	19	8.35E6	9.25E6	23	17	20	19	Carbamidomethylation	104854	gene=ACTN4	ACTN4	actinin alpha 4 [Source:HGNC Symbol;Acc:HGNC:166]	Cellular Processes;Human Diseases;Organismal Systems	Cell motility;Infectious diseases;Cellular community - eukaryotes;Immune diseases;Cancers;Immune system	ko05203//Viral carcinogenesis;ko04810//Regulation of actin cytoskeleton;ko04510//Focal adhesion;ko04530//Tight junction;ko04670//Leukocyte transendothelial migration;ko05322//Systemic lupus erythematosus;ko04520//Adherens junction;ko05146//Amoebiasis	K05699	GO:0032991//macromolecular complex;GO:0044422//organelle part;GO:0043227//membrane-bounded organelle;GO:0005576//extracellular region;GO:0043234//protein complex;GO:0043232//intracellular non-membrane-bounded organelle;GO:0043226//organelle;GO:0044444//cytoplasmic part;GO:0005737//cytoplasm;GO:0031981//nuclear lumen;GO:0005634//nucleus;GO:0031410//cytoplasmic vesicle;GO:0044464//cell part;GO:0005…	GO:0097159//organic cyclic compound binding;GO:1901363//heterocyclic compound binding;GO:0003723//RNA binding;GO:0043167//ion binding;GO:0008134//transcription factor binding;GO:0008092//cytoskeletal protein binding;GO:0003677//DNA binding;GO:0003676//nucleic acid binding;GO:0000988//transcription factor activity, protein binding;GO:0005488//binding;GO:0003674//molecular_function;GO:0005515//prot…	GO:0030705//cytoskeleton-dependent intracellular transport;GO:0044763//single-organism cellular process;GO:0048869//cellular developmental process;GO:0050794//regulation of cellular process;GO:0034641//cellular nitrogen compound metabolic process;GO:0051234//establishment of localization;GO:0009653//anatomical structure morphogenesis;GO:0023052//signaling;GO:0051641//cellular localization;GO:0009…
ENST00000253861	91	224	ENST00000253861	217.54	28	20	24	3.69E7	4.04E7	26	26	24	25	Carbamidomethylation; Oxidation (M)	110498	gene=EXOC4	EXOC4	exocyst complex component 4 [Source:HGNC Symbol;Acc:HGNC:30389]	-	-	-	-	GO:0005623//cell;GO:0005886//plasma membrane;GO:0044464//cell part;GO:0044424//intracellular part;GO:0043234//protein complex;GO:0005829//cytosol;GO:0044444//cytoplasmic part;GO:0032991//macromolecular complex;GO:0071944//cell periphery;GO:0005575//cellular_component;GO:0005622//intracellular;GO:0005737//cytoplasm;GO:0016020//membrane	GO:0003674//molecular_function;GO:0019899//enzyme binding;GO:0005515//protein binding;GO:0005488//binding	GO:0045184//establishment of protein localization;GO:0032502//developmental process;GO:0006810//transport;GO:0015031//protein transport;GO:0044763//single-organism cellular process;GO:0009056//catabolic process;GO:0044767//single-organism developmental process;GO:0007267//cell-cell signaling;GO:0070727//cellular macromolecule localization;GO:0051179//localization;GO:0046907//intracellular transpo…
ENST00000427159	114	271	ENST00000427159	217.21	25	23	23	3.91E7	6.13E7	20	20	17	23	Carbamidomethylation; Oxidation (M)	96558	gene=FTSJ3	FTSJ3	FtsJ RNA methyltransferase homolog 3 [Source:HGNC Symbol;Acc:HGNC:17136]	-	-	-	-	GO:0005623//cell;GO:0031974//membrane-enclosed lumen;GO:0070013//intracellular organelle lumen;GO:0044428//nuclear part;GO:0005622//intracellular;GO:0044424//intracellular part;GO:0043232//intracellular non-membrane-bounded organelle;GO:0031981//nuclear lumen;GO:0044422//organelle part;GO:0043226//organelle;GO:0043228//non-membrane-bounded organelle;GO:0044464//cell part;GO:0043231//intracellular…	GO:0008168//methyltransferase activity;GO:0003824//catalytic activity;GO:0003674//molecular_function;GO:0005488//binding;GO:1901363//heterocyclic compound binding;GO:0003723//RNA binding;GO:0097159//organic cyclic compound binding;GO:0016740//transferase activity;GO:0016741//transferase activity, transferring one-carbon groups;GO:0003676//nucleic acid binding	GO:0034641//cellular nitrogen compound metabolic process;GO:0009987//cellular process;GO:0008150//biological_process;GO:0006807//nitrogen compound metabolic process;GO:0044237//cellular metabolic process;GO:0044085//cellular component biogenesis;GO:0008152//metabolic process;GO:0071840//cellular component organization or biogenesis;GO:0022613//ribonucleoprotein complex biogenesis;GO:0042254//ribo…
ENST00000310118	136	348	ENST00000310118	217.14	19	18	15	2.25E7	1.9E7	17	17	17	15	Carbamidomethylation; Oxidation (M)	100200	gene=PSMD2	PSMD2	proteasome 26S subunit, non-ATPase 2 [Source:HGNC Symbol;Acc:HGNC:9559]	Genetic Information Processing;Human Diseases	Infectious diseases;Folding, sorting and degradation	ko05169//Epstein-Barr virus infection;ko03050//Proteasome	K03028	GO:0005623//cell;GO:0070013//intracellular organelle lumen;GO:0005654//nucleoplasm;GO:0005634//nucleus;GO:0005622//intracellular;GO:0044464//cell part;GO:0031982//vesicle;GO:0043234//protein complex;GO:0005615//extracellular space;GO:0044446//intracellular organelle part;GO:0044428//nuclear part;GO:0044444//cytoplasmic part;GO:0031974//membrane-enclosed lumen;GO:0005575//cellular_component;GO:004…	GO:0008233//peptidase activity;GO:0030234//enzyme regulator activity;GO:0003674//molecular_function;GO:0098772//molecular function regulator;GO:0016787//hydrolase activity;GO:0003824//catalytic activity	GO:0006807//nitrogen compound metabolic process;GO:0009987//cellular process;GO:0051179//localization;GO:1901361//organic cyclic compound catabolic process;GO:0006520//cellular amino acid metabolic process;GO:0006950//response to stress;GO:0050896//response to stimulus;GO:0006082//organic acid metabolic process;GO:1901360//organic cyclic compound metabolic process;GO:0006725//cellular aromatic co…
ENST00000366923	141	265	ENST00000366923	216.73	15	14	12	2.26E7	4.13E7	19	19	18	15	Carbamidomethylation; Phosphorylation (STY)	170590	gene=EPRS	EPRS	glutamyl-prolyl-tRNA synthetase [Source:HGNC Symbol;Acc:HGNC:3418]	Metabolism;Genetic Information Processing	Metabolism of cofactors and vitamins;Translation	ko00970//Aminoacyl-tRNA biosynthesis;ko00860//Porphyrin and chlorophyll metabolism	K14163	GO:0044464//cell part;GO:0032991//macromolecular complex;GO:0005622//intracellular;GO:0005623//cell;GO:0044444//cytoplasmic part;GO:0005829//cytosol;GO:0043234//protein complex;GO:0005575//cellular_component;GO:0044424//intracellular part;GO:0005737//cytoplasm	GO:0003824//catalytic activity;GO:0005488//binding;GO:0003674//molecular_function;GO:1901363//heterocyclic compound binding;GO:0003723//RNA binding;GO:0097159//organic cyclic compound binding;GO:0016874//ligase activity;GO:0003676//nucleic acid binding;GO:0019899//enzyme binding;GO:0005515//protein binding;GO:0043167//ion binding	GO:0034645//cellular macromolecule biosynthetic process;GO:1901566//organonitrogen compound biosynthetic process;GO:0090304//nucleic acid metabolic process;GO:0044281//small molecule metabolic process;GO:0022607//cellular component assembly;GO:0006950//response to stress;GO:0043933//macromolecular complex subunit organization;GO:0043170//macromolecule metabolic process;GO:0044763//single-organism…
ENST00000311208	79	282	ENST00000311208	216.48	48	47	38	2.86E7	1.03E7	26	9	35	26	Oxidation (M)	48106	gene=KRT17	KRT17	keratin 17 [Source:HGNC Symbol;Acc:HGNC:6427]	Organismal Systems	Endocrine system	ko04915//Estrogen signaling pathway	K07604	GO:0044424//intracellular part;GO:0043228//non-membrane-bounded organelle;GO:0044421//extracellular region part;GO:0005575//cellular_component;GO:0005622//intracellular;GO:0005856//cytoskeleton;GO:0005576//extracellular region;GO:0043229//intracellular organelle;GO:0005829//cytosol;GO:0043226//organelle;GO:0005615//extracellular space;GO:0005737//cytoplasm;GO:0044444//cytoplasmic part;GO:0043232/…	GO:0004871//signal transducer activity;GO:0005198//structural molecule activity;GO:0003674//molecular_function	GO:0006518//peptide metabolic process;GO:0050896//response to stimulus;GO:0030154//cell differentiation;GO:0023052//signaling;GO:0019538//protein metabolic process;GO:0009987//cellular process;GO:0065007//biological regulation;GO:0044249//cellular biosynthetic process;GO:1901576//organic substance biosynthetic process;GO:0043603//cellular amide metabolic process;GO:0044267//cellular protein metab…
ENST00000257192	150	359	ENST00000257192	213.64	17	17	14	4.88E7	2.31E7	15	15	16	14	Carbamidomethylation; Oxidation (M)	113748	gene=DSG1	DSG1	desmoglein 1 [Source:HGNC Symbol;Acc:HGNC:3048]	Human Diseases	Infectious diseases	ko05150//Staphylococcus aureus infection	K07596	GO:0005737//cytoplasm;GO:0005575//cellular_component;GO:0044421//extracellular region part;GO:0071944//cell periphery;GO:0005829//cytosol;GO:0044464//cell part;GO:0031982//vesicle;GO:0044424//intracellular part;GO:0044444//cytoplasmic part;GO:0005886//plasma membrane;GO:0043226//organelle;GO:0005615//extracellular space;GO:0005622//intracellular;GO:0016020//membrane;GO:0043229//intracellular orga…	GO:0043167//ion binding;GO:0003674//molecular_function;GO:0005488//binding	GO:0030154//cell differentiation;GO:0022607//cellular component assembly;GO:0044699//single-organism process;GO:0002376//immune system process;GO:0000003//reproduction;GO:0008219//cell death;GO:0016043//cellular component organization;GO:0032502//developmental process;GO:0071840//cellular component organization or biogenesis;GO:0051179//localization;GO:0048856//anatomical structure development;GO…
ENST00000394422	133	234	ENST00000394422	213.38	26	17	24	1.72E7	4.38E7	18	18	12	21		87978	gene=UTP14A	UTP14A	UTP14A, small subunit processome component [Source:HGNC Symbol;Acc:HGNC:10665]	Genetic Information Processing	Translation	ko03008//Ribosome biogenesis in eukaryotes	K14567	GO:0005634//nucleus;GO:0043227//membrane-bounded organelle;GO:0044444//cytoplasmic part;GO:0043226//organelle;GO:0005575//cellular_component;GO:0005829//cytosol;GO:0044464//cell part;GO:0043229//intracellular organelle;GO:0070013//intracellular organelle lumen;GO:0005654//nucleoplasm;GO:0044422//organelle part;GO:0043228//non-membrane-bounded organelle;GO:0005623//cell;GO:0031974//membrane-enclos…	GO:0003676//nucleic acid binding;GO:0003674//molecular_function;GO:0097159//organic cyclic compound binding;GO:1901363//heterocyclic compound binding;GO:0003723//RNA binding;GO:0005488//binding	GO:0042254//ribosome biogenesis;GO:0008150//biological_process;GO:0044237//cellular metabolic process;GO:0009987//cellular process;GO:0044085//cellular component biogenesis;GO:0071840//cellular component organization or biogenesis;GO:0034641//cellular nitrogen compound metabolic process;GO:0006807//nitrogen compound metabolic process;GO:0008152//metabolic process;GO:0022613//ribonucleoprotein com…
ENST00000316077	92	278	ENST00000316077	213.34	31	22	24	3.72E7	5.83E7	26	26	22	26	Carbamidomethylation; Oxidation (M); Acetylation (Protein N-term)	98429	gene=MAP7D3	MAP7D3	MAP7 domain containing 3 [Source:HGNC Symbol;Acc:HGNC:25742]	-	-	-	-	GO:0044464//cell part;GO:0043232//intracellular non-membrane-bounded organelle;GO:0043228//non-membrane-bounded organelle;GO:0043226//organelle;GO:0005623//cell;GO:0005622//intracellular;GO:0043229//intracellular organelle;GO:0044424//intracellular part;GO:0005737//cytoplasm;GO:0005575//cellular_component;GO:0005856//cytoskeleton	GO:0005198//structural molecule activity;GO:0003674//molecular_function;GO:0005488//binding;GO:0005515//protein binding;GO:0008092//cytoskeletal protein binding	GO:0007010//cytoskeleton organization;GO:0044085//cellular component biogenesis;GO:0022607//cellular component assembly;GO:0008150//biological_process;GO:0071840//cellular component organization or biogenesis;GO:0016043//cellular component organization;GO:0071822//protein complex subunit organization;GO:0009987//cellular process;GO:0006461//protein complex assembly;GO:0043933//macromolecular comp…
ENST00000343067	160	408	ENST00000343067	208.97	21	11	21	1.34E7	2.72E7	16	9	9	20	Phosphorylation (STY)	97017	gene=EPB41	EPB41	erythrocyte membrane protein band 4.1 [Source:HGNC Symbol;Acc:HGNC:3377]	-	-	-	-	GO:0043234//protein complex;GO:0005856//cytoskeleton;GO:0043228//non-membrane-bounded organelle;GO:0005622//intracellular;GO:0005737//cytoplasm;GO:0044464//cell part;GO:0044444//cytoplasmic part;GO:0005886//plasma membrane;GO:0071944//cell periphery;GO:0043227//membrane-bounded organelle;GO:0043226//organelle;GO:0043231//intracellular membrane-bounded organelle;GO:0032991//macromolecular complex;…	GO:0005198//structural molecule activity;GO:0005488//binding;GO:0008289//lipid binding;GO:0043167//ion binding;GO:0005515//protein binding;GO:0008092//cytoskeletal protein binding;GO:0003674//molecular_function	GO:0071840//cellular component organization or biogenesis;GO:0016043//cellular component organization;GO:0044767//single-organism developmental process;GO:0006461//protein complex assembly;GO:0032502//developmental process;GO:0044699//single-organism process;GO:0065003//macromolecular complex assembly;GO:0007049//cell cycle;GO:0007010//cytoskeleton organization;GO:0032989//cellular component morp…
ENST00000373798	160	409	ENST00000373798	208.97	21	11	21	1.34E7	2.72E7	16	9	9	20	Phosphorylation (STY)	97017	gene=EPB41	EPB41	erythrocyte membrane protein band 4.1 [Source:HGNC Symbol;Acc:HGNC:3377]	-	-	-	-	GO:0043231//intracellular membrane-bounded organelle;GO:0071944//cell periphery;GO:0005829//cytosol;GO:0043226//organelle;GO:0005623//cell;GO:0005622//intracellular;GO:0005856//cytoskeleton;GO:0043227//membrane-bounded organelle;GO:0005886//plasma membrane;GO:0016020//membrane;GO:0043229//intracellular organelle;GO:0043232//intracellular non-membrane-bounded organelle;GO:0005737//cytoplasm;GO:004…	GO:0005488//binding;GO:0008092//cytoskeletal protein binding;GO:0043167//ion binding;GO:0003674//molecular_function;GO:0005515//protein binding;GO:0005198//structural molecule activity;GO:0008289//lipid binding	GO:0071840//cellular component organization or biogenesis;GO:0032502//developmental process;GO:0044763//single-organism cellular process;GO:0048856//anatomical structure development;GO:0044699//single-organism process;GO:0007049//cell cycle;GO:0048869//cellular developmental process;GO:0051179//localization;GO:0000902//cell morphogenesis;GO:0009987//cellular process;GO:0006810//transport;GO:00329…
ENST00000233084	165	337	ENST00000233084	208.84	28	4	28	1.64E6	1.23E8	19	19	4	23	Carbamidomethylation; Oxidation (M)	82432	gene=DDX1	DDX1	DEAD-box helicase 1 [Source:HGNC Symbol;Acc:HGNC:2734]	-	-	-	-	GO:0005737//cytoplasm;GO:0044464//cell part;GO:0044422//organelle part;GO:0043229//intracellular organelle;GO:0043231//intracellular membrane-bounded organelle;GO:0005829//cytosol;GO:0044428//nuclear part;GO:0005575//cellular_component;GO:0005634//nucleus;GO:0043226//organelle;GO:0043233//organelle lumen;GO:0005623//cell;GO:0044444//cytoplasmic part;GO:0005730//nucleolus;GO:0043228//non-membrane-…	GO:0016462//pyrophosphatase activity;GO:0016817//hydrolase activity, acting on acid anhydrides;GO:0097159//organic cyclic compound binding;GO:0016788//hydrolase activity, acting on ester bonds;GO:0004518//nuclease activity;GO:0017111//nucleoside-triphosphatase activity;GO:0005488//binding;GO:0016787//hydrolase activity;GO:0003674//molecular_function;GO:0004386//helicase activity;GO:0003723//RNA b…	GO:0009059//macromolecule biosynthetic process;GO:0043604//amide biosynthetic process;GO:0034641//cellular nitrogen compound metabolic process;GO:0010467//gene expression;GO:0071840//cellular component organization or biogenesis;GO:0032502//developmental process;GO:0006996//organelle organization;GO:0050896//response to stimulus;GO:0046483//heterocycle metabolic process;GO:0022607//cellular compo…
ENST00000381341	165	338	ENST00000381341	208.84	28	4	28	1.64E6	1.23E8	19	19	4	23	Carbamidomethylation; Oxidation (M)	82432	gene=DDX1	DDX1	DEAD-box helicase 1 [Source:HGNC Symbol;Acc:HGNC:2734]	-	-	-	-	GO:0070013//intracellular organelle lumen;GO:0043231//intracellular membrane-bounded organelle;GO:0005575//cellular_component;GO:0031974//membrane-enclosed lumen;GO:0005622//intracellular;GO:0044428//nuclear part;GO:0044446//intracellular organelle part;GO:0044444//cytoplasmic part;GO:0005623//cell;GO:0043228//non-membrane-bounded organelle;GO:0043227//membrane-bounded organelle;GO:0005730//nucle…	GO:0017111//nucleoside-triphosphatase activity;GO:0016818//hydrolase activity, acting on acid anhydrides, in phosphorus-containing anhydrides;GO:1901363//heterocyclic compound binding;GO:0016462//pyrophosphatase activity;GO:0016788//hydrolase activity, acting on ester bonds;GO:0005488//binding;GO:0004386//helicase activity;GO:0016817//hydrolase activity, acting on acid anhydrides;GO:0003824//cata…	GO:0016043//cellular component organization;GO:0006412//translation;GO:0071826//ribonucleoprotein complex subunit organization;GO:0044238//primary metabolic process;GO:0043170//macromolecule metabolic process;GO:0022618//ribonucleoprotein complex assembly;GO:0006518//peptide metabolic process;GO:0022607//cellular component assembly;GO:0043043//peptide biosynthetic process;GO:0006725//cellular aro…
ENST00000309311	111	382	ENST00000309311	208.15	30	20	25	1.15E8	1.01E8	26	25	18	22	Carbamidomethylation; Oxidation (M)	95338	gene=EEF2	EEF2	eukaryotic translation elongation factor 2 [Source:HGNC Symbol;Acc:HGNC:3214]	Environmental Information Processing;Organismal Systems	Signal transduction;Endocrine system	ko04921//Oxytocin signaling pathway;ko04152//AMPK signaling pathway	K03234	GO:0005622//intracellular;GO:0043229//intracellular organelle;GO:0043231//intracellular membrane-bounded organelle;GO:0005615//extracellular space;GO:0005886//plasma membrane;GO:0043227//membrane-bounded organelle;GO:0044444//cytoplasmic part;GO:0005737//cytoplasm;GO:1990904//ribonucleoprotein complex;GO:0031410//cytoplasmic vesicle;GO:0043232//intracellular non-membrane-bounded organelle;GO:0030…	GO:0003723//RNA binding;GO:0003824//catalytic activity;GO:1901363//heterocyclic compound binding;GO:0016818//hydrolase activity, acting on acid anhydrides, in phosphorus-containing anhydrides;GO:0019899//enzyme binding;GO:0003676//nucleic acid binding;GO:0017111//nucleoside-triphosphatase activity;GO:0008092//cytoskeletal protein binding;GO:0016462//pyrophosphatase activity;GO:0016787//hydrolase …	GO:0008152//metabolic process;GO:0006807//nitrogen compound metabolic process;GO:0007568//aging;GO:0030154//cell differentiation;GO:0051234//establishment of localization;GO:0009058//biosynthetic process;GO:0043604//amide biosynthetic process;GO:0044271//cellular nitrogen compound biosynthetic process;GO:0043170//macromolecule metabolic process;GO:1901564//organonitrogen compound metabolic proces…
ENST00000361546	158	294	ENST00000361546	207.73	20	16	19	8.64E4	8.27E5	14	1	14	15	Carbamidomethylation; Oxidation (M); Phosphorylation (STY)	114534	gene=UBAP2L	UBAP2L	ubiquitin associated protein 2 like [Source:HGNC Symbol;Acc:HGNC:29877]	-	-	-	-	GO:0043234//protein complex;GO:0043227//membrane-bounded organelle;GO:0044446//intracellular organelle part;GO:0005623//cell;GO:0005634//nucleus;GO:0043233//organelle lumen;GO:0044424//intracellular part;GO:0005575//cellular_component;GO:0043229//intracellular organelle;GO:0043226//organelle;GO:0005737//cytoplasm;GO:0031981//nuclear lumen;GO:0032991//macromolecular complex;GO:0044464//cell part;G…	GO:0097159//organic cyclic compound binding;GO:0003723//RNA binding;GO:0003676//nucleic acid binding;GO:0005488//binding;GO:0003674//molecular_function;GO:1901363//heterocyclic compound binding	GO:0008150//biological_process;GO:0042592//homeostatic process;GO:0000003//reproduction;GO:0065008//regulation of biological quality;GO:0065007//biological regulation
ENST00000428931	158	295	ENST00000428931	207.73	20	16	19	8.64E4	8.27E5	14	1	14	15	Carbamidomethylation; Oxidation (M); Phosphorylation (STY)	114534	gene=UBAP2L	UBAP2L	ubiquitin associated protein 2 like [Source:HGNC Symbol;Acc:HGNC:29877]	-	-	-	-	GO:0044464//cell part;GO:0043229//intracellular organelle;GO:0070013//intracellular organelle lumen;GO:0043227//membrane-bounded organelle;GO:0031981//nuclear lumen;GO:0005654//nucleoplasm;GO:0044422//organelle part;GO:0043233//organelle lumen;GO:0005634//nucleus;GO:0043231//intracellular membrane-bounded organelle;GO:0043234//protein complex;GO:0044428//nuclear part;GO:0005622//intracellular;GO:…	GO:0097159//organic cyclic compound binding;GO:0003723//RNA binding;GO:1901363//heterocyclic compound binding;GO:0005488//binding;GO:0003674//molecular_function;GO:0003676//nucleic acid binding	GO:0065008//regulation of biological quality;GO:0000003//reproduction;GO:0008150//biological_process;GO:0042592//homeostatic process;GO:0065007//biological regulation
ENST00000370016	149	307	ENST00000370016	207.12	20	14	16	2.82E7	2.52E7	17	17	15	15	Carbamidomethylation; Oxidation (M)	102571	gene=ARHGAP4	ARHGAP4	Rho GTPase activating protein 4 [Source:HGNC Symbol;Acc:HGNC:674]	-	-	-	-	-	GO:0030234//enzyme regulator activity;GO:0003674//molecular_function;GO:0098772//molecular function regulator	GO:0009987//cellular process;GO:0023052//signaling;GO:0044699//single-organism process;GO:0050794//regulation of cellular process;GO:0007154//cell communication;GO:0065007//biological regulation;GO:0050789//regulation of biological process;GO:0044700//single organism signaling;GO:0044763//single-organism cellular process;GO:0007165//signal transduction;GO:0008150//biological_process;GO:0050896//r…
ENST00000350060	149	308	ENST00000350060	207.12	19	14	16	2.82E7	2.52E7	17	17	15	15	Carbamidomethylation; Oxidation (M)	105026	gene=ARHGAP4	ARHGAP4	Rho GTPase activating protein 4 [Source:HGNC Symbol;Acc:HGNC:674]	-	-	-	-	GO:0005622//intracellular;GO:0005623//cell;GO:0005575//cellular_component;GO:0044464//cell part;GO:0044424//intracellular part;GO:0005737//cytoplasm;GO:0044444//cytoplasmic part;GO:0005829//cytosol	GO:0003674//molecular_function;GO:0005488//binding;GO:0030234//enzyme regulator activity;GO:0005515//protein binding;GO:0098772//molecular function regulator;GO:0030674//protein binding, bridging;GO:0019899//enzyme binding;GO:0060090//binding, bridging	GO:0006928//movement of cell or subcellular component;GO:0016043//cellular component organization;GO:0023052//signaling;GO:0050794//regulation of cellular process;GO:0048870//cell motility;GO:0007010//cytoskeleton organization;GO:0008150//biological_process;GO:0051179//localization;GO:0009987//cellular process;GO:0040011//locomotion;GO:0044699//single-organism process;GO:0044763//single-organism …
ENST00000370028	149	309	ENST00000370028	207.12	19	14	15	2.82E7	2.52E7	17	17	15	15	Carbamidomethylation; Oxidation (M)	109393	gene=ARHGAP4	ARHGAP4	Rho GTPase activating protein 4 [Source:HGNC Symbol;Acc:HGNC:674]	-	-	-	-	GO:0044444//cytoplasmic part;GO:0005794//Golgi apparatus;GO:0044424//intracellular part;GO:0005737//cytoplasm;GO:0012505//endomembrane system;GO:0043232//intracellular non-membrane-bounded organelle;GO:0044464//cell part;GO:0005856//cytoskeleton;GO:0005575//cellular_component;GO:0043227//membrane-bounded organelle;GO:0005622//intracellular;GO:0043231//intracellular membrane-bounded organelle;GO:0…	GO:0019899//enzyme binding;GO:0060090//binding, bridging;GO:0098772//molecular function regulator;GO:0005488//binding;GO:0005515//protein binding;GO:0030674//protein binding, bridging;GO:0030234//enzyme regulator activity;GO:0003674//molecular_function	GO:0048869//cellular developmental process;GO:0007165//signal transduction;GO:0044700//single organism signaling;GO:0051179//localization;GO:0040007//growth;GO:0023052//signaling;GO:0050789//regulation of biological process;GO:0009653//anatomical structure morphogenesis;GO:0016043//cellular component organization;GO:0006928//movement of cell or subcellular component;GO:0071840//cellular component…
ENST00000470541	97	437	ENST00000470541	206.92	55	55	51	5.63E6		18	1	23	23	Oxidation (M); Phosphorylation (STY)	29366	gene=ARHGEF2	ARHGEF2	-	-	-	-	-	-	-	-
ENST00000640218	101	342	ENST00000640218	206.81	30	27	21	9.27E7	6.58E7	25	25	24	20	Carbamidomethylation; Oxidation (M)	90585	gene=HNRNPU	HNRNPU	heterogeneous nuclear ribonucleoprotein U [Source:HGNC Symbol;Acc:HGNC:5048]	Genetic Information Processing	Transcription	ko03040//Spliceosome	K12888	GO:0043226//organelle;GO:0031981//nuclear lumen;GO:0044428//nuclear part;GO:0043227//membrane-bounded organelle;GO:0043232//intracellular non-membrane-bounded organelle;GO:0015630//microtubule cytoskeleton;GO:0000228//nuclear chromosome;GO:0005694//chromosome;GO:0005622//intracellular;GO:0043233//organelle lumen;GO:0070013//intracellular organelle lumen;GO:0044422//organelle part;GO:0044464//cell…	GO:1901363//heterocyclic compound binding;GO:0008134//transcription factor binding;GO:0043167//ion binding;GO:0005488//binding;GO:0005515//protein binding;GO:0003674//molecular_function;GO:0003723//RNA binding;GO:0003729//mRNA binding;GO:0019899//enzyme binding;GO:0000988//transcription factor activity, protein binding;GO:0003677//DNA binding;GO:0044822//poly(A) RNA binding;GO:0097159//organic cy…	GO:0065008//regulation of biological quality;GO:0044260//cellular macromolecule metabolic process;GO:0046483//heterocycle metabolic process;GO:0042592//homeostatic process;GO:0043170//macromolecule metabolic process;GO:0065007//biological regulation;GO:0044767//single-organism developmental process;GO:0019439//aromatic compound catabolic process;GO:0044763//single-organism cellular process;GO:000…
ENST00000537345	131	303	ENST00000537345	206.12	21	14	19	2.35E7	3.1E7	20	19	14	19	Carbamidomethylation; Oxidation (M); Phosphorylation (STY)	113000	gene=ATP1A1	ATP1A1	ATPase Na+/K+ transporting subunit alpha 1 [Source:HGNC Symbol;Acc:HGNC:799]	Organismal Systems;Environmental Information Processing	Excretory system;Digestive system;Endocrine system;Signal transduction;Circulatory system	ko04024//cAMP signaling pathway;ko04022//cGMP - PKG signaling pathway;ko04261//Adrenergic signaling in cardiomyocytes;ko04919//Thyroid hormone signaling pathway;ko04925//Aldosterone synthesis and secretion;ko04911//Insulin secretion;ko04972//Pancreatic secretion;ko04970//Salivary secretion;ko04971//Gastric acid secretion;ko04918//Thyroid hormone synthesis;ko04260//Cardiac muscle contraction;ko049…	K01539	GO:0005615//extracellular space;GO:0043231//intracellular membrane-bounded organelle;GO:0005768//endosome;GO:0031982//vesicle;GO:0031410//cytoplasmic vesicle;GO:0043232//intracellular non-membrane-bounded organelle;GO:0005576//extracellular region;GO:0005783//endoplasmic reticulum;GO:0005623//cell;GO:0005575//cellular_component;GO:0043227//membrane-bounded organelle;GO:0005856//cytoskeleton;GO:00…	GO:0016817//hydrolase activity, acting on acid anhydrides;GO:0016787//hydrolase activity;GO:0005215//transporter activity;GO:0008289//lipid binding;GO:0016791//phosphatase activity;GO:0008092//cytoskeletal protein binding;GO:0043167//ion binding;GO:0019899//enzyme binding;GO:0005488//binding;GO:0005515//protein binding;GO:0016788//hydrolase activity, acting on ester bonds;GO:0016887//ATPase activ…	GO:0006629//lipid metabolic process;GO:0003008//system process;GO:0008150//biological_process;GO:0044710//single-organism metabolic process;GO:0044238//primary metabolic process;GO:0009058//biosynthetic process;GO:0042592//homeostatic process;GO:0008152//metabolic process;GO:0055085//transmembrane transport;GO:0065007//biological regulation;GO:1902578//single-organism localization;GO:0044763//sin…
ENST00000295598	131	304	ENST00000295598	206.12	21	14	19	2.35E7	3.1E7	20	19	14	19	Carbamidomethylation; Oxidation (M); Phosphorylation (STY)	112896	gene=ATP1A1	ATP1A1	ATPase Na+/K+ transporting subunit alpha 1 [Source:HGNC Symbol;Acc:HGNC:799]	Organismal Systems;Environmental Information Processing	Signal transduction;Circulatory system;Digestive system;Excretory system;Endocrine system	ko04024//cAMP signaling pathway;ko04022//cGMP - PKG signaling pathway;ko04261//Adrenergic signaling in cardiomyocytes;ko04919//Thyroid hormone signaling pathway;ko04925//Aldosterone synthesis and secretion;ko04911//Insulin secretion;ko04972//Pancreatic secretion;ko04970//Salivary secretion;ko04971//Gastric acid secretion;ko04918//Thyroid hormone synthesis;ko04260//Cardiac muscle contraction;ko049…	K01539	GO:0005622//intracellular;GO:0005615//extracellular space;GO:0044444//cytoplasmic part;GO:0043229//intracellular organelle;GO:0005737//cytoplasm;GO:0044421//extracellular region part;GO:0031410//cytoplasmic vesicle;GO:0005886//plasma membrane;GO:0005575//cellular_component;GO:0016020//membrane;GO:0071944//cell periphery;GO:0005623//cell;GO:0044464//cell part;GO:0043231//intracellular membrane-bou…	GO:0016818//hydrolase activity, acting on acid anhydrides, in phosphorus-containing anhydrides;GO:0005488//binding;GO:0008289//lipid binding;GO:0016462//pyrophosphatase activity;GO:0016817//hydrolase activity, acting on acid anhydrides;GO:0016887//ATPase activity;GO:0005215//transporter activity;GO:0022857//transmembrane transporter activity;GO:0043167//ion binding;GO:0016787//hydrolase activity;…	GO:0003008//system process;GO:0044699//single-organism process;GO:0044765//single-organism transport;GO:0006810//transport;GO:0051179//localization;GO:0051234//establishment of localization;GO:0032501//multicellular organismal process;GO:0044763//single-organism cellular process;GO:1902578//single-organism localization;GO:0042592//homeostatic process;GO:0003013//circulatory system process;GO:0055…
ENST00000368563	201	441	ENST00000368563	206.02	17	7	17	4.97E6	1.55E7	14	14	5	16		102534	gene=TUBGCP2	TUBGCP2	tubulin gamma complex associated protein 2 [Source:HGNC Symbol;Acc:HGNC:18599]	-	-	-	-	GO:0043232//intracellular non-membrane-bounded organelle;GO:0005856//cytoskeleton;GO:0005623//cell;GO:0044464//cell part;GO:0043227//membrane-bounded organelle;GO:0015630//microtubule cytoskeleton;GO:0044424//intracellular part;GO:0031974//membrane-enclosed lumen;GO:0005829//cytosol;GO:0044446//intracellular organelle part;GO:0005815//microtubule organizing center;GO:0005737//cytoplasm;GO:0005654…	GO:0008092//cytoskeletal protein binding;GO:0005515//protein binding;GO:0003674//molecular_function;GO:0005198//structural molecule activity;GO:0005488//binding	GO:0006461//protein complex assembly;GO:0009987//cellular process;GO:0007049//cell cycle;GO:0070271//protein complex biogenesis;GO:0000003//reproduction;GO:0006996//organelle organization;GO:0044085//cellular component biogenesis;GO:0071840//cellular component organization or biogenesis;GO:0065003//macromolecular complex assembly;GO:0044763//single-organism cellular process;GO:0007010//cytoskelet…
ENST00000252936	201	442	ENST00000252936	206.02	17	7	17	4.97E6	1.55E7	14	14	5	16		102534	gene=TUBGCP2	TUBGCP2	tubulin gamma complex associated protein 2 [Source:HGNC Symbol;Acc:HGNC:18599]	-	-	-	-	GO:0005815//microtubule organizing center;GO:0044446//intracellular organelle part;GO:0031981//nuclear lumen;GO:0005737//cytoplasm;GO:0005856//cytoskeleton;GO:0070013//intracellular organelle lumen;GO:0043228//non-membrane-bounded organelle;GO:0044422//organelle part;GO:0043229//intracellular organelle;GO:0043226//organelle;GO:0043233//organelle lumen;GO:0005654//nucleoplasm;GO:0044428//nuclear p…	GO:0008092//cytoskeletal protein binding;GO:0005515//protein binding;GO:0003674//molecular_function;GO:0005488//binding;GO:0005198//structural molecule activity	GO:0000003//reproduction;GO:0065003//macromolecular complex assembly;GO:0008150//biological_process;GO:0071840//cellular component organization or biogenesis;GO:0044085//cellular component biogenesis;GO:0009987//cellular process;GO:0007010//cytoskeleton organization;GO:0006461//protein complex assembly;GO:0016043//cellular component organization;GO:0006996//organelle organization;GO:0043933//macr…
ENST00000543663	201	443	ENST00000543663	206.02	16	6	16	4.97E6	1.55E7	14	14	5	16		105628	gene=TUBGCP2	TUBGCP2	tubulin gamma complex associated protein 2 [Source:HGNC Symbol;Acc:HGNC:18599]	-	-	-	-	GO:0044430//cytoskeletal part;GO:0005634//nucleus;GO:0005575//cellular_component;GO:0043228//non-membrane-bounded organelle;GO:0005654//nucleoplasm;GO:0044424//intracellular part;GO:0044464//cell part;GO:0043227//membrane-bounded organelle;GO:0005623//cell;GO:0044444//cytoplasmic part;GO:0005815//microtubule organizing center;GO:0031974//membrane-enclosed lumen;GO:0043234//protein complex;GO:0005…	GO:0005198//structural molecule activity;GO:0005488//binding;GO:0005515//protein binding;GO:0003674//molecular_function;GO:0008092//cytoskeletal protein binding	GO:0009987//cellular process;GO:0016043//cellular component organization;GO:0000278//mitotic cell cycle;GO:0044699//single-organism process;GO:0007010//cytoskeleton organization;GO:0044085//cellular component biogenesis;GO:0008150//biological_process;GO:0071840//cellular component organization or biogenesis;GO:0022607//cellular component assembly;GO:0006996//organelle organization;GO:0043933//mac…
ENST00000613315	162	305	ENST00000613315	205.57	24	19	19	2.9E5		14	1	14	13	Carbamidomethylation; Oxidation (M); Phosphorylation (STY)	103168	gene=UBAP2L	UBAP2L	ubiquitin associated protein 2 like [Source:HGNC Symbol;Acc:HGNC:29877]	-	-	-	-	GO:0070013//intracellular organelle lumen;GO:0043229//intracellular organelle;GO:0043233//organelle lumen;GO:0031981//nuclear lumen;GO:0005575//cellular_component;GO:0031974//membrane-enclosed lumen;GO:0005622//intracellular;GO:0043226//organelle;GO:0043227//membrane-bounded organelle;GO:0005634//nucleus;GO:0044424//intracellular part;GO:0005623//cell;GO:0005737//cytoplasm;GO:0043231//intracellul…	GO:0003723//RNA binding;GO:0097159//organic cyclic compound binding;GO:1901363//heterocyclic compound binding;GO:0005488//binding;GO:0003674//molecular_function;GO:0003676//nucleic acid binding	GO:0065008//regulation of biological quality;GO:0042592//homeostatic process;GO:0008150//biological_process;GO:0065007//biological regulation;GO:0000003//reproduction
ENST00000343815	162	306	ENST00000343815	205.57	24	19	19	2.9E5		14	1	14	13	Carbamidomethylation; Oxidation (M); Phosphorylation (STY)	103930	gene=UBAP2L	UBAP2L	ubiquitin associated protein 2 like [Source:HGNC Symbol;Acc:HGNC:29877]	-	-	-	-	GO:0070013//intracellular organelle lumen;GO:0005622//intracellular;GO:0044422//organelle part;GO:0043233//organelle lumen;GO:0031974//membrane-enclosed lumen;GO:0005634//nucleus;GO:0005654//nucleoplasm;GO:0032991//macromolecular complex;GO:0044464//cell part;GO:0043229//intracellular organelle;GO:0044446//intracellular organelle part;GO:0043234//protein complex;GO:0043227//membrane-bounded organ…	GO:0003676//nucleic acid binding;GO:0003723//RNA binding;GO:1901363//heterocyclic compound binding;GO:0003674//molecular_function;GO:0005488//binding;GO:0097159//organic cyclic compound binding	GO:0008150//biological_process;GO:0065008//regulation of biological quality;GO:0000003//reproduction;GO:0065007//biological regulation;GO:0042592//homeostatic process
ENST00000340811	144	347	ENST00000340811	205.22	24	14	24	1.44E7	4.29E7	18	18	11	21	Carbamidomethylation; Oxidation (M)	92756	gene=PKP2	PKP2	plakophilin 2 [Source:HGNC Symbol;Acc:HGNC:9024]	Human Diseases	Cardiovascular diseases	ko05412//Arrhythmogenic right ventricular cardiomyopathy (ARVC)	K12642	GO:0043226//organelle;GO:0044422//organelle part;GO:0044424//intracellular part;GO:0043233//organelle lumen;GO:0043227//membrane-bounded organelle;GO:0005575//cellular_component;GO:0043231//intracellular membrane-bounded organelle;GO:0005623//cell;GO:0044464//cell part;GO:0044446//intracellular organelle part;GO:0005886//plasma membrane;GO:0044428//nuclear part;GO:0043232//intracellular non-membr…	GO:0005198//structural molecule activity;GO:0003674//molecular_function;GO:0005515//protein binding;GO:0005488//binding;GO:0019899//enzyme binding	GO:0006996//organelle organization;GO:0003008//system process;GO:0030154//cell differentiation;GO:0009987//cellular process;GO:0007267//cell-cell signaling;GO:0048856//anatomical structure development;GO:0044763//single-organism cellular process;GO:0040011//locomotion;GO:0006928//movement of cell or subcellular component;GO:0007154//cell communication;GO:0071840//cellular component organization o…
ENST00000070846	144	350	ENST00000070846	205.22	23	13	23	1.44E7	4.29E7	18	18	11	21	Carbamidomethylation; Oxidation (M)	97415	gene=PKP2	PKP2	plakophilin 2 [Source:HGNC Symbol;Acc:HGNC:9024]	Human Diseases	Cardiovascular diseases	ko05412//Arrhythmogenic right ventricular cardiomyopathy (ARVC)	K12642	GO:0043228//non-membrane-bounded organelle;GO:0005634//nucleus;GO:0043229//intracellular organelle;GO:0070013//intracellular organelle lumen;GO:0071944//cell periphery;GO:0044446//intracellular organelle part;GO:0031974//membrane-enclosed lumen;GO:0005856//cytoskeleton;GO:0044422//organelle part;GO:0043232//intracellular non-membrane-bounded organelle;GO:0016020//membrane;GO:0044424//intracellula…	GO:0003674//molecular_function;GO:0019899//enzyme binding;GO:0005515//protein binding;GO:0005198//structural molecule activity;GO:0005488//binding	GO:0022607//cellular component assembly;GO:0071840//cellular component organization or biogenesis;GO:0008219//cell death;GO:0007154//cell communication;GO:0030154//cell differentiation;GO:0032501//multicellular organismal process;GO:0044700//single organism signaling;GO:0007155//cell adhesion;GO:0007267//cell-cell signaling;GO:0010256//endomembrane system organization;GO:0044085//cellular compone…
ENST00000264670	146	298	ENST00000264670	204.58	26	23	23	1.86E7	2.04E7	17	17	16	16	Carbamidomethylation	86471	gene=NSUN2	NSUN2	NOP2/Sun RNA methyltransferase family member 2 [Source:HGNC Symbol;Acc:HGNC:25994]	-	-	-	-	GO:0005654//nucleoplasm;GO:0031974//membrane-enclosed lumen;GO:0044424//intracellular part;GO:0031981//nuclear lumen;GO:0044428//nuclear part;GO:0043229//intracellular organelle;GO:0043226//organelle;GO:0044464//cell part;GO:0043233//organelle lumen;GO:0005623//cell;GO:0005575//cellular_component;GO:0044446//intracellular organelle part;GO:0005856//cytoskeleton;GO:0044422//organelle part;GO:00432…	GO:0003674//molecular_function;GO:0003676//nucleic acid binding;GO:0008168//methyltransferase activity;GO:1901363//heterocyclic compound binding;GO:0097159//organic cyclic compound binding;GO:0003824//catalytic activity;GO:0016740//transferase activity;GO:0005488//binding;GO:0016741//transferase activity, transferring one-carbon groups;GO:0003723//RNA binding	GO:0046483//heterocycle metabolic process;GO:0006399//tRNA metabolic process;GO:0044260//cellular macromolecule metabolic process;GO:0044763//single-organism cellular process;GO:0030154//cell differentiation;GO:0008152//metabolic process;GO:0044699//single-organism process;GO:0051301//cell division;GO:0034641//cellular nitrogen compound metabolic process;GO:0044237//cellular metabolic process;GO:…
ENST00000506139	146	313	ENST00000506139	204.58	26	23	24	1.86E7	2.04E7	16	16	15	16	Carbamidomethylation	82393	gene=NSUN2	NSUN2	NOP2/Sun RNA methyltransferase family member 2 [Source:HGNC Symbol;Acc:HGNC:25994]	-	-	-	-	GO:0005634//nucleus;GO:0043231//intracellular membrane-bounded organelle;GO:0005654//nucleoplasm;GO:0005575//cellular_component;GO:0005730//nucleolus;GO:0070013//intracellular organelle lumen;GO:0043229//intracellular organelle;GO:0031981//nuclear lumen;GO:0043227//membrane-bounded organelle;GO:0005856//cytoskeleton;GO:0031974//membrane-enclosed lumen;GO:0043233//organelle lumen;GO:0044422//organ…	GO:0003723//RNA binding;GO:0005488//binding;GO:0008168//methyltransferase activity;GO:0003824//catalytic activity;GO:0016741//transferase activity, transferring one-carbon groups;GO:0016740//transferase activity;GO:0097159//organic cyclic compound binding;GO:1901363//heterocyclic compound binding;GO:0003674//molecular_function;GO:0003676//nucleic acid binding	GO:0006807//nitrogen compound metabolic process;GO:0034660//ncRNA metabolic process;GO:1901360//organic cyclic compound metabolic process;GO:0007049//cell cycle;GO:0006399//tRNA metabolic process;GO:0016070//RNA metabolic process;GO:0008152//metabolic process;GO:0071704//organic substance metabolic process;GO:0008150//biological_process;GO:0044238//primary metabolic process;GO:0090304//nucleic ac…
ENST00000427191	142	427	ENST00000427191	204.39	11	3	10	5.47E6	1.9E7	24	24	8	23	Carbamidomethylation	274930	gene=PTPN13	PTPN13	protein tyrosine phosphatase, non-receptor type 13 [Source:HGNC Symbol;Acc:HGNC:9646]	Cellular Processes	Cell growth and death	ko04210//Apoptosis	K02374	GO:0005615//extracellular space;GO:0005856//cytoskeleton;GO:0044424//intracellular part;GO:0044421//extracellular region part;GO:0005623//cell;GO:0016020//membrane;GO:0005886//plasma membrane;GO:0005634//nucleus;GO:0005737//cytoplasm;GO:0005622//intracellular;GO:0043226//organelle;GO:0043229//intracellular organelle;GO:0044464//cell part;GO:0043231//intracellular membrane-bounded organelle;GO:004…	GO:0042578//phosphoric ester hydrolase activity;GO:0016791//phosphatase activity;GO:0016787//hydrolase activity;GO:0003674//molecular_function;GO:0003824//catalytic activity;GO:0016788//hydrolase activity, acting on ester bonds	GO:0036211//protein modification process;GO:0044699//single-organism process;GO:0050794//regulation of cellular process;GO:0044267//cellular protein metabolic process;GO:0044763//single-organism cellular process;GO:0050789//regulation of biological process;GO:0044700//single organism signaling;GO:0065007//biological regulation;GO:0019538//protein metabolic process;GO:0071704//organic substance me…
ENST00000411767	142	428	ENST00000411767	204.39	11	3	10	5.47E6	1.9E7	24	24	8	23	Carbamidomethylation	276903	gene=PTPN13	PTPN13	protein tyrosine phosphatase, non-receptor type 13 [Source:HGNC Symbol;Acc:HGNC:9646]	Cellular Processes	Cell growth and death	ko04210//Apoptosis	K02374	GO:0005856//cytoskeleton;GO:0005575//cellular_component;GO:0005737//cytoplasm;GO:0005634//nucleus;GO:0016020//membrane;GO:0043227//membrane-bounded organelle;GO:0005576//extracellular region;GO:0044421//extracellular region part;GO:0043231//intracellular membrane-bounded organelle;GO:0044464//cell part;GO:0005623//cell;GO:0071944//cell periphery;GO:0044424//intracellular part;GO:0043229//intracel…	GO:0016787//hydrolase activity;GO:0042578//phosphoric ester hydrolase activity;GO:0016788//hydrolase activity, acting on ester bonds;GO:0003674//molecular_function;GO:0016791//phosphatase activity;GO:0003824//catalytic activity	GO:0043412//macromolecule modification;GO:0023052//signaling;GO:0044238//primary metabolic process;GO:0009987//cellular process;GO:0050896//response to stimulus;GO:0009058//biosynthetic process;GO:0008150//biological_process;GO:0044710//single-organism metabolic process;GO:0065007//biological regulation;GO:0007154//cell communication;GO:0008152//metabolic process;GO:0050789//regulation of biologi…
ENST00000436978	142	429	ENST00000436978	204.39	11	3	10	5.47E6	1.9E7	24	24	8	23	Carbamidomethylation	277506	gene=PTPN13	PTPN13	protein tyrosine phosphatase, non-receptor type 13 [Source:HGNC Symbol;Acc:HGNC:9646]	Cellular Processes	Cell growth and death	ko04210//Apoptosis	K02374	GO:0043226//organelle;GO:0043231//intracellular membrane-bounded organelle;GO:0005634//nucleus;GO:0043227//membrane-bounded organelle;GO:0005886//plasma membrane;GO:0016020//membrane;GO:0005576//extracellular region;GO:0043229//intracellular organelle;GO:0005623//cell;GO:0043232//intracellular non-membrane-bounded organelle;GO:0005856//cytoskeleton;GO:0044464//cell part;GO:0005622//intracellular;…	GO:0016791//phosphatase activity;GO:0003824//catalytic activity;GO:0003674//molecular_function;GO:0016787//hydrolase activity;GO:0042578//phosphoric ester hydrolase activity;GO:0016788//hydrolase activity, acting on ester bonds	GO:0008152//metabolic process;GO:0019538//protein metabolic process;GO:0044238//primary metabolic process;GO:0050896//response to stimulus;GO:0044267//cellular protein metabolic process;GO:0008150//biological_process;GO:0043170//macromolecule metabolic process;GO:0043412//macromolecule modification;GO:0044699//single-organism process;GO:0007165//signal transduction;GO:0023052//signaling;GO:000905…
ENST00000511467	142	430	ENST00000511467	204.39	11	3	10	5.47E6	1.9E7	24	24	8	23	Carbamidomethylation	277506	gene=PTPN13	PTPN13	protein tyrosine phosphatase, non-receptor type 13 [Source:HGNC Symbol;Acc:HGNC:9646]	Cellular Processes	Cell growth and death	ko04210//Apoptosis	K02374	GO:0043228//non-membrane-bounded organelle;GO:0044464//cell part;GO:0044424//intracellular part;GO:0043226//organelle;GO:0044421//extracellular region part;GO:0071944//cell periphery;GO:0005623//cell;GO:0043229//intracellular organelle;GO:0005737//cytoplasm;GO:0005615//extracellular space;GO:0016020//membrane;GO:0043227//membrane-bounded organelle;GO:0005576//extracellular region;GO:0005622//intr…	GO:0003824//catalytic activity;GO:0003674//molecular_function;GO:0042578//phosphoric ester hydrolase activity;GO:0016787//hydrolase activity;GO:0016788//hydrolase activity, acting on ester bonds;GO:0016791//phosphatase activity	GO:0036211//protein modification process;GO:0044267//cellular protein metabolic process;GO:0009058//biosynthetic process;GO:0019538//protein metabolic process;GO:0044710//single-organism metabolic process;GO:0065007//biological regulation;GO:0009987//cellular process;GO:0044763//single-organism cellular process;GO:0006629//lipid metabolic process;GO:0044700//single organism signaling;GO:0007154//…
ENST00000373151	102	328	ENST00000373151	203.70	28	21	24	4.47E7	6.64E7	22	22	18	27	Carbamidomethylation; Oxidation (M); Phosphorylation (STY)	92820	gene=MAP7D1	MAP7D1	MAP7 domain containing 1 [Source:HGNC Symbol;Acc:HGNC:25514]	-	-	-	-	GO:0043232//intracellular non-membrane-bounded organelle;GO:0043228//non-membrane-bounded organelle;GO:0005575//cellular_component;GO:0005856//cytoskeleton;GO:0043229//intracellular organelle;GO:0044424//intracellular part;GO:0005622//intracellular;GO:0005737//cytoplasm;GO:0044464//cell part;GO:0005829//cytosol;GO:0043226//organelle;GO:0044444//cytoplasmic part;GO:0005623//cell	GO:0005198//structural molecule activity;GO:0003674//molecular_function	GO:0009987//cellular process;GO:0016043//cellular component organization;GO:0006996//organelle organization;GO:0071840//cellular component organization or biogenesis;GO:0008150//biological_process;GO:0007010//cytoskeleton organization
ENST00000262803	134	387	ENST00000262803	203.65	23	14	18	1.29E7	2.08E7	22	21	14	20	Carbamidomethylation	123036	gene=UPF1	UPF1	UPF1, RNA helicase and ATPase [Source:HGNC Symbol;Acc:HGNC:9962]	Genetic Information Processing	Translation	ko03013//RNA transport;ko03015//mRNA surveillance pathway	K14326	GO:0005737//cytoplasm;GO:0070013//intracellular organelle lumen;GO:0044444//cytoplasmic part;GO:0005622//intracellular;GO:0044428//nuclear part;GO:0043227//membrane-bounded organelle;GO:0044422//organelle part;GO:0005634//nucleus;GO:0031981//nuclear lumen;GO:0043232//intracellular non-membrane-bounded organelle;GO:0043233//organelle lumen;GO:0005694//chromosome;GO:0000228//nuclear chromosome;GO:0…	GO:0043167//ion binding;GO:0003676//nucleic acid binding;GO:0097159//organic cyclic compound binding;GO:0004386//helicase activity;GO:0003824//catalytic activity;GO:1901363//heterocyclic compound binding;GO:0016462//pyrophosphatase activity;GO:0016787//hydrolase activity;GO:0003674//molecular_function;GO:0016818//hydrolase activity, acting on acid anhydrides, in phosphorus-containing anhydrides;G…	GO:0007049//cell cycle;GO:0046700//heterocycle catabolic process;GO:0051641//cellular localization;GO:0044237//cellular metabolic process;GO:0044249//cellular biosynthetic process;GO:0051169//nuclear transport;GO:0044699//single-organism process;GO:0044260//cellular macromolecule metabolic process;GO:1901564//organonitrogen compound metabolic process;GO:0006139//nucleobase-containing compound met…
ENST00000599848	134	388	ENST00000599848	203.65	23	13	18	1.29E7	2.08E7	22	21	14	20	Carbamidomethylation	124345	gene=UPF1	UPF1	UPF1, RNA helicase and ATPase [Source:HGNC Symbol;Acc:HGNC:9962]	Genetic Information Processing	Translation	ko03013//RNA transport;ko03015//mRNA surveillance pathway	K14326	GO:0005575//cellular_component;GO:0044444//cytoplasmic part;GO:0031974//membrane-enclosed lumen;GO:0032991//macromolecular complex;GO:0005634//nucleus;GO:0043232//intracellular non-membrane-bounded organelle;GO:0043233//organelle lumen;GO:0005829//cytosol;GO:0044428//nuclear part;GO:0005654//nucleoplasm;GO:0000228//nuclear chromosome;GO:0044424//intracellular part;GO:0005623//cell;GO:0031981//nuc…	GO:0016817//hydrolase activity, acting on acid anhydrides;GO:0016787//hydrolase activity;GO:0004386//helicase activity;GO:1901363//heterocyclic compound binding;GO:0003677//DNA binding;GO:0003824//catalytic activity;GO:0003676//nucleic acid binding;GO:0016887//ATPase activity;GO:0017111//nucleoside-triphosphatase activity;GO:0016462//pyrophosphatase activity;GO:0043167//ion binding;GO:0016818//hy…	GO:0009058//biosynthetic process;GO:0007049//cell cycle;GO:0006913//nucleocytoplasmic transport;GO:0051179//localization;GO:0006950//response to stress;GO:0051276//chromosome organization;GO:0065007//biological regulation;GO:0034641//cellular nitrogen compound metabolic process;GO:0008152//metabolic process;GO:0009987//cellular process;GO:0046700//heterocycle catabolic process;GO:0051234//establi…
ENST00000334344	113	389	ENST00000334344	203.47	16	11	14	2.68E7	1.9E7	21	21	18	22	Carbamidomethylation; Oxidation (M)	197390	gene=ARID2	ARID2	AT-rich interaction domain 2 [Source:HGNC Symbol;Acc:HGNC:18037]	-	-	-	-	GO:0043229//intracellular organelle;GO:0070013//intracellular organelle lumen;GO:0044464//cell part;GO:0016020//membrane;GO:0031974//membrane-enclosed lumen;GO:0044422//organelle part;GO:0043227//membrane-bounded organelle;GO:0005886//plasma membrane;GO:0044446//intracellular organelle part;GO:0043226//organelle;GO:0031981//nuclear lumen;GO:0044424//intracellular part;GO:0005634//nucleus;GO:00432…	GO:0003677//DNA binding;GO:0043167//ion binding;GO:0003674//molecular_function;GO:0005488//binding;GO:0003676//nucleic acid binding;GO:1901363//heterocyclic compound binding;GO:0097159//organic cyclic compound binding	GO:0044767//single-organism developmental process;GO:0034641//cellular nitrogen compound metabolic process;GO:0016043//cellular component organization;GO:0042592//homeostatic process;GO:0048856//anatomical structure development;GO:0044707//single-multicellular organism process;GO:0032502//developmental process;GO:0007275//multicellular organism development;GO:0051276//chromosome organization;GO:0…
ENST00000374787	96	395	ENST00000374787	201.73	23	18	18	2.36E7	2.23E7	27	27	23	23	Oxidation (M)	135656	gene=SMC2	SMC2	structural maintenance of chromosomes 2 [Source:HGNC Symbol;Acc:HGNC:14011]	-	-	-	-	GO:0005615//extracellular space;GO:0005576//extracellular region;GO:0043234//protein complex;GO:0032991//macromolecular complex;GO:0043227//membrane-bounded organelle;GO:0005829//cytosol;GO:0043231//intracellular membrane-bounded organelle;GO:0000228//nuclear chromosome;GO:0005730//nucleolus;GO:0043228//non-membrane-bounded organelle;GO:0043226//organelle;GO:0005575//cellular_component;GO:0044421…	GO:0005488//binding;GO:0043167//ion binding;GO:0003674//molecular_function	GO:0007059//chromosome segregation;GO:0009987//cellular process;GO:0044699//single-organism process;GO:0016043//cellular component organization;GO:0071840//cellular component organization or biogenesis;GO:0044763//single-organism cellular process;GO:0051301//cell division;GO:0007049//cell cycle;GO:0000278//mitotic cell cycle;GO:0008150//biological_process;GO:0006996//organelle organization;GO:005…
ENST00000286398	96	396	ENST00000286398	201.73	23	18	18	2.36E7	2.23E7	27	27	23	23	Oxidation (M)	135656	gene=SMC2	SMC2	structural maintenance of chromosomes 2 [Source:HGNC Symbol;Acc:HGNC:14011]	-	-	-	-	GO:0005615//extracellular space;GO:0005623//cell;GO:0043234//protein complex;GO:0032991//macromolecular complex;GO:0031981//nuclear lumen;GO:0043226//organelle;GO:0005634//nucleus;GO:0044428//nuclear part;GO:0070013//intracellular organelle lumen;GO:0005829//cytosol;GO:0044464//cell part;GO:0044424//intracellular part;GO:0005694//chromosome;GO:0044422//organelle part;GO:0044446//intracellular org…	GO:0043167//ion binding;GO:0005488//binding;GO:0003674//molecular_function	GO:0044699//single-organism process;GO:0007059//chromosome segregation;GO:0007049//cell cycle;GO:0009987//cellular process;GO:0071840//cellular component organization or biogenesis;GO:0006996//organelle organization;GO:0000278//mitotic cell cycle;GO:0000003//reproduction;GO:0008150//biological_process;GO:0051301//cell division;GO:0016043//cellular component organization;GO:0044763//single-organis…
ENST00000374793	96	397	ENST00000374793	201.73	23	18	18	2.36E7	2.23E7	27	27	23	23	Oxidation (M)	135656	gene=SMC2	SMC2	structural maintenance of chromosomes 2 [Source:HGNC Symbol;Acc:HGNC:14011]	-	-	-	-	GO:0005622//intracellular;GO:0005615//extracellular space;GO:0005576//extracellular region;GO:0005575//cellular_component;GO:0005737//cytoplasm;GO:0044428//nuclear part;GO:0044421//extracellular region part;GO:0032991//macromolecular complex;GO:0043227//membrane-bounded organelle;GO:0005623//cell;GO:0044444//cytoplasmic part;GO:0000228//nuclear chromosome;GO:0044424//intracellular part;GO:0031974…	GO:0005488//binding;GO:0003674//molecular_function;GO:0043167//ion binding	GO:0051301//cell division;GO:0044763//single-organism cellular process;GO:0044699//single-organism process;GO:0016043//cellular component organization;GO:0009987//cellular process;GO:0008150//biological_process;GO:0051276//chromosome organization;GO:0071840//cellular component organization or biogenesis;GO:0007059//chromosome segregation;GO:0007049//cell cycle;GO:0000278//mitotic cell cycle;GO:00…
ENST00000262077	200	417	ENST00000262077	201.58	15	9	12	1.15E7	7.88E6	17	17	10	13	Carbamidomethylation	153938	gene=NUP153	NUP153	nucleoporin 153 [Source:HGNC Symbol;Acc:HGNC:8062]	Genetic Information Processing	Translation	ko03013//RNA transport	K14296	GO:0043229//intracellular organelle;GO:0005622//intracellular;GO:0005575//cellular_component;GO:0044428//nuclear part;GO:0005576//extracellular region;GO:0032991//macromolecular complex;GO:0044446//intracellular organelle part;GO:0012505//endomembrane system;GO:0031967//organelle envelope;GO:0043232//intracellular non-membrane-bounded organelle;GO:0005634//nucleus;GO:0005730//nucleolus;GO:0070013…	GO:1901363//heterocyclic compound binding;GO:0043167//ion binding;GO:0003674//molecular_function;GO:0097159//organic cyclic compound binding;GO:0003677//DNA binding;GO:0003676//nucleic acid binding;GO:0005488//binding;GO:0005198//structural molecule activity	GO:0051179//localization;GO:0051649//establishment of localization in cell;GO:0019538//protein metabolic process;GO:0051234//establishment of localization;GO:0065003//macromolecular complex assembly;GO:0006461//protein complex assembly;GO:0046907//intracellular transport;GO:0044281//small molecule metabolic process;GO:0043603//cellular amide metabolic process;GO:0070271//protein complex biogenesi…
ENST00000537253	200	418	ENST00000537253	201.58	15	9	12	1.15E7	7.88E6	17	17	10	13	Carbamidomethylation	157337	gene=NUP153	NUP153	nucleoporin 153 [Source:HGNC Symbol;Acc:HGNC:8062]	Genetic Information Processing	Translation	ko03013//RNA transport	K14296	GO:0070013//intracellular organelle lumen;GO:0031975//envelope;GO:0043226//organelle;GO:0043231//intracellular membrane-bounded organelle;GO:0044446//intracellular organelle part;GO:0005654//nucleoplasm;GO:0012505//endomembrane system;GO:0005623//cell;GO:0043233//organelle lumen;GO:0043229//intracellular organelle;GO:0032991//macromolecular complex;GO:0005634//nucleus;GO:0031967//organelle envelo…	GO:1901363//heterocyclic compound binding;GO:0097159//organic cyclic compound binding;GO:0005488//binding;GO:0003674//molecular_function;GO:0003676//nucleic acid binding;GO:0043167//ion binding;GO:0005198//structural molecule activity;GO:0003677//DNA binding	GO:0051179//localization;GO:0022607//cellular component assembly;GO:0043170//macromolecule metabolic process;GO:0071822//protein complex subunit organization;GO:0000278//mitotic cell cycle;GO:1901564//organonitrogen compound metabolic process;GO:0016043//cellular component organization;GO:0006464//cellular protein modification process;GO:0009059//macromolecule biosynthetic process;GO:0036211//pro…
ENST00000277165	151	360	ENST00000277165	200.30	17	15	14	2.07E7	1.67E7	17	17	16	15	Carbamidomethylation	121888	gene=FAM120A	FAM120A	family with sequence similarity 120A [Source:HGNC Symbol;Acc:HGNC:13247]	-	-	-	-	GO:0043229//intracellular organelle;GO:0044424//intracellular part;GO:0043227//membrane-bounded organelle;GO:0005829//cytosol;GO:0071944//cell periphery;GO:0005622//intracellular;GO:0005737//cytoplasm;GO:0005575//cellular_component;GO:0005634//nucleus;GO:0016020//membrane;GO:0043226//organelle;GO:0005623//cell;GO:0005886//plasma membrane;GO:0043231//intracellular membrane-bounded organelle;GO:004…	GO:0003676//nucleic acid binding;GO:0097159//organic cyclic compound binding;GO:1901363//heterocyclic compound binding;GO:0003674//molecular_function;GO:0005488//binding;GO:0003723//RNA binding	-
ENST00000372224	237	361	ENST00000372224	199.81	23	3	23	4.74E5	2.93E7	14	11	2	15	Carbamidomethylation; Oxidation (M); Acetylation (Protein N-term)	81313	gene=KIF2C	KIF2C	kinesin family member 2C [Source:HGNC Symbol;Acc:HGNC:6393]	-	-	-	-	GO:0044446//intracellular organelle part;GO:0005815//microtubule organizing center;GO:0044422//organelle part;GO:0031981//nuclear lumen;GO:0043228//non-membrane-bounded organelle;GO:0043227//membrane-bounded organelle;GO:0043232//intracellular non-membrane-bounded organelle;GO:0005654//nucleoplasm;GO:0043233//organelle lumen;GO:0005622//intracellular;GO:0005737//cytoplasm;GO:0005829//cytosol;GO:0…	GO:0008092//cytoskeletal protein binding;GO:0003674//molecular_function;GO:0016817//hydrolase activity, acting on acid anhydrides;GO:0016887//ATPase activity;GO:0005515//protein binding;GO:0016462//pyrophosphatase activity;GO:0016787//hydrolase activity;GO:0016818//hydrolase activity, acting on acid anhydrides, in phosphorus-containing anhydrides;GO:1901363//heterocyclic compound binding;GO:00054…	GO:0051234//establishment of localization;GO:0008150//biological_process;GO:0051179//localization;GO:0051276//chromosome organization;GO:0009987//cellular process;GO:0016192//vesicle-mediated transport;GO:0007049//cell cycle;GO:0044699//single-organism process;GO:0002376//immune system process;GO:0044763//single-organism cellular process;GO:0007010//cytoskeleton organization;GO:0006810//transport…
ENST00000590261	148	370	ENST00000590261	199.58	21	13	20	1.42E7	5.52E7	15	15	11	20	Oxidation (M)	95339	gene=ILF3	ILF3	interleukin enhancer binding factor 3 [Source:HGNC Symbol;Acc:HGNC:6038]	-	-	-	-	GO:0005575//cellular_component;GO:0070013//intracellular organelle lumen;GO:0043226//organelle;GO:0043231//intracellular membrane-bounded organelle;GO:0005622//intracellular;GO:0043228//non-membrane-bounded organelle;GO:0005730//nucleolus;GO:0044446//intracellular organelle part;GO:0005623//cell;GO:0043233//organelle lumen;GO:0005576//extracellular region;GO:0043232//intracellular non-membrane-bo…	GO:1901363//heterocyclic compound binding;GO:0005488//binding;GO:0003723//RNA binding;GO:0003676//nucleic acid binding;GO:0003674//molecular_function;GO:0097159//organic cyclic compound binding;GO:0003677//DNA binding	GO:0043603//cellular amide metabolic process;GO:1901576//organic substance biosynthetic process;GO:0006412//translation;GO:0044267//cellular protein metabolic process;GO:0002376//immune system process;GO:0009059//macromolecule biosynthetic process;GO:0044249//cellular biosynthetic process;GO:0043043//peptide biosynthetic process;GO:1901566//organonitrogen compound biosynthetic process;GO:0044419/…
ENST00000449870	148	371	ENST00000449870	199.58	21	13	20	1.42E7	5.52E7	15	15	11	20	Oxidation (M)	95808	gene=ILF3	ILF3	interleukin enhancer binding factor 3 [Source:HGNC Symbol;Acc:HGNC:6038]	-	-	-	-	GO:0005654//nucleoplasm;GO:0044446//intracellular organelle part;GO:0043226//organelle;GO:0005634//nucleus;GO:0043229//intracellular organelle;GO:0044422//organelle part;GO:0044444//cytoplasmic part;GO:0005623//cell;GO:0031981//nuclear lumen;GO:0005739//mitochondrion;GO:0043231//intracellular membrane-bounded organelle;GO:0070013//intracellular organelle lumen;GO:0005576//extracellular region;GO:…	GO:0003676//nucleic acid binding;GO:0005488//binding;GO:0003677//DNA binding;GO:0003723//RNA binding;GO:0097159//organic cyclic compound binding;GO:1901363//heterocyclic compound binding;GO:0003674//molecular_function	GO:0043604//amide biosynthetic process;GO:0006464//cellular protein modification process;GO:0050896//response to stimulus;GO:1901566//organonitrogen compound biosynthetic process;GO:0043603//cellular amide metabolic process;GO:0044419//interspecies interaction between organisms;GO:0019538//protein metabolic process;GO:0043412//macromolecule modification;GO:0034641//cellular nitrogen compound meta…
ENST00000588657	148	372	ENST00000588657	199.58	21	13	20	1.42E7	5.52E7	15	15	11	20	Oxidation (M)	95808	gene=ILF3	ILF3	interleukin enhancer binding factor 3 [Source:HGNC Symbol;Acc:HGNC:6038]	-	-	-	-	GO:0005634//nucleus;GO:0005623//cell;GO:0070013//intracellular organelle lumen;GO:0043227//membrane-bounded organelle;GO:0005654//nucleoplasm;GO:0044424//intracellular part;GO:0043228//non-membrane-bounded organelle;GO:0044464//cell part;GO:0044446//intracellular organelle part;GO:0043232//intracellular non-membrane-bounded organelle;GO:0005739//mitochondrion;GO:0005737//cytoplasm;GO:0043226//org…	GO:0003677//DNA binding;GO:0003674//molecular_function;GO:1901363//heterocyclic compound binding;GO:0097159//organic cyclic compound binding;GO:0003723//RNA binding;GO:0005488//binding;GO:0003676//nucleic acid binding	GO:1901564//organonitrogen compound metabolic process;GO:1901576//organic substance biosynthetic process;GO:0044403//symbiosis, encompassing mutualism through parasitism;GO:0036211//protein modification process;GO:0006464//cellular protein modification process;GO:0010467//gene expression;GO:0043604//amide biosynthetic process;GO:0043603//cellular amide metabolic process;GO:0043170//macromolecule …
ENST00000361804	193	358	ENST00000361804	198.35	14	11	10	1.78E7	1.08E7	15	15	12	11	Oxidation (M)	141541	gene=SMC3	SMC3	structural maintenance of chromosomes 3 [Source:HGNC Symbol;Acc:HGNC:2468]	Cellular Processes	Cell growth and death	ko04110//Cell cycle;ko04114//Oocyte meiosis	K06669	GO:0044464//cell part;GO:0043232//intracellular non-membrane-bounded organelle;GO:0005829//cytosol;GO:0005856//cytoskeleton;GO:0005694//chromosome;GO:0043226//organelle;GO:0043229//intracellular organelle;GO:0005623//cell;GO:0005622//intracellular;GO:0031974//membrane-enclosed lumen;GO:0032991//macromolecular complex;GO:0070013//intracellular organelle lumen;GO:0044428//nuclear part;GO:0043228//n…	GO:0008092//cytoskeletal protein binding;GO:0005515//protein binding;GO:0005488//binding;GO:0003674//molecular_function;GO:0043167//ion binding	GO:0044085//cellular component biogenesis;GO:0007059//chromosome segregation;GO:0071840//cellular component organization or biogenesis;GO:0006996//organelle organization;GO:0009987//cellular process;GO:0006139//nucleobase-containing compound metabolic process;GO:0050896//response to stimulus;GO:0006259//DNA metabolic process;GO:0044699//single-organism process;GO:1901360//organic cyclic compound …
ENST00000366684	107	520	ENST00000366684	198.01	33	30	33	3.84E6	1.72E7	14	1	16	25	Oxidation (M)	42051	gene=ACTA1	ACTA1	actin, alpha 1, skeletal muscle [Source:HGNC Symbol;Acc:HGNC:129]	-	-	-	-	GO:0044424//intracellular part;GO:0043228//non-membrane-bounded organelle;GO:0005623//cell;GO:0043229//intracellular organelle;GO:0005622//intracellular;GO:0005856//cytoskeleton;GO:0005615//extracellular space;GO:0044464//cell part;GO:0044421//extracellular region part;GO:0005829//cytosol;GO:0043232//intracellular non-membrane-bounded organelle;GO:0043226//organelle;GO:0005737//cytoplasm;GO:00055…	GO:0003674//molecular_function;GO:0043167//ion binding;GO:0005515//protein binding;GO:0005488//binding;GO:0008092//cytoskeletal protein binding;GO:0005198//structural molecule activity	GO:0044763//single-organism cellular process;GO:0016043//cellular component organization;GO:0044767//single-organism developmental process;GO:0022607//cellular component assembly;GO:0048856//anatomical structure development;GO:0044085//cellular component biogenesis;GO:0007010//cytoskeleton organization;GO:0071840//cellular component organization or biogenesis;GO:0009653//anatomical structure morp…
ENST00000290378	107	521	ENST00000290378	198.01	33	30	33	3.84E6	1.72E7	14	1	16	25	Oxidation (M)	42019	gene=ACTC1	ACTC1	actin, alpha, cardiac muscle 1 [Source:HGNC Symbol;Acc:HGNC:143]	Human Diseases;Organismal Systems	Cardiovascular diseases;Circulatory system	ko04261//Adrenergic signaling in cardiomyocytes;ko05414//Dilated cardiomyopathy (DCM);ko05410//Hypertrophic cardiomyopathy (HCM);ko04260//Cardiac muscle contraction	K12314	GO:0005829//cytosol;GO:0043228//non-membrane-bounded organelle;GO:0044421//extracellular region part;GO:0044424//intracellular part;GO:0043232//intracellular non-membrane-bounded organelle;GO:0005737//cytoplasm;GO:0005615//extracellular space;GO:0005623//cell;GO:0043226//organelle;GO:0044444//cytoplasmic part;GO:0005575//cellular_component;GO:0043229//intracellular organelle;GO:0005622//intracell…	GO:0016787//hydrolase activity;GO:0016817//hydrolase activity, acting on acid anhydrides;GO:0016462//pyrophosphatase activity;GO:0008092//cytoskeletal protein binding;GO:0003674//molecular_function;GO:0016818//hydrolase activity, acting on acid anhydrides, in phosphorus-containing anhydrides;GO:0005488//binding;GO:0017111//nucleoside-triphosphatase activity;GO:0016887//ATPase activity;GO:0005515/…	GO:0032502//developmental process;GO:0071840//cellular component organization or biogenesis;GO:0044085//cellular component biogenesis;GO:0048646//anatomical structure formation involved in morphogenesis;GO:0048869//cellular developmental process;GO:0048856//anatomical structure development;GO:0022607//cellular component assembly;GO:0044763//single-organism cellular process;GO:0030154//cell differ…
ENST00000249923	171	625	ENST00000249923	197.69	13	10	13	1.19E7	2.7E7	11	11	11	16		107142	gene=COPB1	COPB1	coatomer protein complex subunit beta 1 [Source:HGNC Symbol;Acc:HGNC:2231]	-	-	-	-	GO:0032991//macromolecular complex;GO:0016020//membrane;GO:0005886//plasma membrane;GO:0005737//cytoplasm;GO:0043234//protein complex;GO:0044464//cell part;GO:0012505//endomembrane system;GO:0044444//cytoplasmic part;GO:0031982//vesicle;GO:0071944//cell periphery;GO:0044424//intracellular part;GO:0005783//endoplasmic reticulum;GO:0031410//cytoplasmic vesicle;GO:0005623//cell;GO:0043226//organelle…	GO:0003674//molecular_function;GO:0005198//structural molecule activity	GO:0002376//immune system process;GO:0008150//biological_process;GO:0044403//symbiosis, encompassing mutualism through parasitism;GO:0051179//localization;GO:0016192//vesicle-mediated transport;GO:0051234//establishment of localization;GO:0051704//multi-organism process;GO:0044419//interspecies interaction between organisms;GO:0006810//transport
ENST00000439561	171	626	ENST00000439561	197.69	13	10	13	1.19E7	2.7E7	11	11	11	16		107142	gene=COPB1	COPB1	coatomer protein complex subunit beta 1 [Source:HGNC Symbol;Acc:HGNC:2231]	-	-	-	-	GO:0016020//membrane;GO:0043227//membrane-bounded organelle;GO:0005886//plasma membrane;GO:0043234//protein complex;GO:0044424//intracellular part;GO:0005794//Golgi apparatus;GO:0005622//intracellular;GO:0043229//intracellular organelle;GO:0043226//organelle;GO:0005783//endoplasmic reticulum;GO:0012505//endomembrane system;GO:0031982//vesicle;GO:0005829//cytosol;GO:0005575//cellular_component;GO:…	GO:0005198//structural molecule activity;GO:0003674//molecular_function	GO:0051179//localization;GO:0002376//immune system process;GO:0051704//multi-organism process;GO:0008150//biological_process;GO:0051234//establishment of localization;GO:0044403//symbiosis, encompassing mutualism through parasitism;GO:0016192//vesicle-mediated transport;GO:0006810//transport;GO:0044419//interspecies interaction between organisms
ENST00000367549	183	393	ENST00000367549	197.15	13	12	9	2.71E7	1.48E7	15	15	14	11	Carbamidomethylation	140958	gene=DHX9	DHX9	DExH-box helicase 9 [Source:HGNC Symbol;Acc:HGNC:2750]	-	-	-	-	GO:0031974//membrane-enclosed lumen;GO:0005575//cellular_component;GO:0005840//ribosome;GO:0032991//macromolecular complex;GO:0000228//nuclear chromosome;GO:0030529//intracellular ribonucleoprotein complex;GO:0043226//organelle;GO:0044424//intracellular part;GO:1990904//ribonucleoprotein complex;GO:0005634//nucleus;GO:0031981//nuclear lumen;GO:0005856//cytoskeleton;GO:0044446//intracellular organ…	GO:0003676//nucleic acid binding;GO:0016462//pyrophosphatase activity;GO:0043167//ion binding;GO:0003723//RNA binding;GO:0005488//binding;GO:1901363//heterocyclic compound binding;GO:0008134//transcription factor binding;GO:0003674//molecular_function;GO:0003824//catalytic activity;GO:0019899//enzyme binding;GO:0097159//organic cyclic compound binding;GO:0003677//DNA binding;GO:0003729//mRNA bind…	GO:0008152//metabolic process;GO:0046907//intracellular transport;GO:0008219//cell death;GO:0051179//localization;GO:0051276//chromosome organization;GO:0051641//cellular localization;GO:0065003//macromolecular complex assembly;GO:0071704//organic substance metabolic process;GO:0006725//cellular aromatic compound metabolic process;GO:0006810//transport;GO:1901566//organonitrogen compound biosynth…
ENST00000399199	153	375	ENST00000399199	196.85	34	24	26	1.53E7	3.81E7	19	19	10	20	Carbamidomethylation; Oxidation (M); Acetylation (Protein N-term); Phosphorylation (STY)	67943	gene=PPP1R18	PPP1R18	protein phosphatase 1 regulatory subunit 18 [Source:HGNC Symbol;Acc:HGNC:29413]	-	-	-	-	GO:0043229//intracellular organelle;GO:0043232//intracellular non-membrane-bounded organelle;GO:0044464//cell part;GO:0043226//organelle;GO:0005737//cytoplasm;GO:0005856//cytoskeleton;GO:0005622//intracellular;GO:0044424//intracellular part;GO:0005623//cell;GO:0043228//non-membrane-bounded organelle;GO:0005575//cellular_component	GO:0005515//protein binding;GO:0003674//molecular_function;GO:0008092//cytoskeletal protein binding;GO:0019899//enzyme binding;GO:0005488//binding	-
ENST00000274853	153	376	ENST00000274853	196.85	34	24	26	1.53E7	3.81E7	19	19	10	20	Carbamidomethylation; Oxidation (M); Acetylation (Protein N-term); Phosphorylation (STY)	67943	gene=PPP1R18	PPP1R18	protein phosphatase 1 regulatory subunit 18 [Source:HGNC Symbol;Acc:HGNC:29413]	-	-	-	-	GO:0005622//intracellular;GO:0005575//cellular_component;GO:0005737//cytoplasm;GO:0044464//cell part;GO:0043232//intracellular non-membrane-bounded organelle;GO:0005856//cytoskeleton;GO:0043226//organelle;GO:0044424//intracellular part;GO:0043228//non-membrane-bounded organelle;GO:0043229//intracellular organelle;GO:0005623//cell	GO:0019899//enzyme binding;GO:0005488//binding;GO:0008092//cytoskeletal protein binding;GO:0005515//protein binding;GO:0003674//molecular_function	-
ENST00000615527	153	377	ENST00000615527	196.85	34	24	26	1.53E7	3.81E7	19	19	10	20	Carbamidomethylation; Oxidation (M); Acetylation (Protein N-term); Phosphorylation (STY)	67943	gene=PPP1R18	PPP1R18	protein phosphatase 1 regulatory subunit 18 [Source:HGNC Symbol;Acc:HGNC:29413]	-	-	-	-	GO:0043229//intracellular organelle;GO:0043232//intracellular non-membrane-bounded organelle;GO:0044424//intracellular part;GO:0005575//cellular_component;GO:0005622//intracellular;GO:0043226//organelle;GO:0043228//non-membrane-bounded organelle;GO:0044464//cell part;GO:0005856//cytoskeleton;GO:0005737//cytoplasm;GO:0005623//cell	GO:0005515//protein binding;GO:0005488//binding;GO:0019899//enzyme binding;GO:0008092//cytoskeletal protein binding;GO:0003674//molecular_function	-
ENST00000304620	147	341	ENST00000304620	196.19	29	22	28	1.68E7	1.38E7	17	11	15	15	Carbamidomethylation	56866	gene=KRT78	KRT78	keratin 78 [Source:HGNC Symbol;Acc:HGNC:28926]	-	-	-	-	GO:0043226//organelle;GO:0005737//cytoplasm;GO:0005623//cell;GO:0044424//intracellular part;GO:0043229//intracellular organelle;GO:0043232//intracellular non-membrane-bounded organelle;GO:0005622//intracellular;GO:0044421//extracellular region part;GO:0005829//cytosol;GO:0043228//non-membrane-bounded organelle;GO:0005576//extracellular region;GO:0044464//cell part;GO:0044444//cytoplasmic part;GO:…	GO:0005198//structural molecule activity;GO:0003674//molecular_function	GO:0008219//cell death;GO:0008150//biological_process;GO:0030154//cell differentiation;GO:0016265//death;GO:0044699//single-organism process;GO:0009987//cellular process;GO:0044763//single-organism cellular process;GO:0044767//single-organism developmental process;GO:0032502//developmental process;GO:0048869//cellular developmental process;GO:0048856//anatomical structure development
ENST00000599846	169	346	ENST00000599846	195.67	18	14	17	2.73E7	1.63E7	16	16	12	14	Oxidation (M); Phosphorylation (STY)	108324	gene=ARHGEF1	ARHGEF1	Rho guanine nucleotide exchange factor 1 [Source:HGNC Symbol;Acc:HGNC:681]	Organismal Systems;Cellular Processes;Human Diseases	Immune system;Circulatory system;Cell motility;Cancers	ko05200//Pathways in cancer;ko05205//Proteoglycans in cancer;ko04810//Regulation of actin cytoskeleton;ko04270//Vascular smooth muscle contraction;ko04611//Platelet activation	K12330	GO:0005737//cytoplasm;GO:0071944//cell periphery;GO:0044424//intracellular part;GO:0005575//cellular_component;GO:0005886//plasma membrane;GO:0044444//cytoplasmic part;GO:0016020//membrane;GO:0005623//cell;GO:0005829//cytosol;GO:0005622//intracellular;GO:0044464//cell part	GO:0005515//protein binding;GO:0003674//molecular_function;GO:0005488//binding;GO:0019899//enzyme binding	GO:0050789//regulation of biological process;GO:0009987//cellular process;GO:0050896//response to stimulus;GO:0044700//single organism signaling;GO:0023052//signaling;GO:0065007//biological regulation;GO:0050794//regulation of cellular process;GO:0007165//signal transduction;GO:0044763//single-organism cellular process;GO:0044699//single-organism process;GO:0007154//cell communication;GO:0008150/…
ENST00000382203	156	400	ENST00000382203	194.56	11	9	8	4.28E6	3.77E6	19	7	16	14	Carbamidomethylation; Oxidation (M)	181278	gene=SMARCA2	SMARCA2	SWI/SNF related, matrix associated, actin dependent regulator of chromatin, subfamily a, member 2 [Source:HGNC Symbol;Acc:HGNC:11098]	-	-	-	-	GO:0005694//chromosome;GO:0044446//intracellular organelle part;GO:0000228//nuclear chromosome;GO:0044428//nuclear part;GO:0043226//organelle;GO:0043229//intracellular organelle;GO:0070013//intracellular organelle lumen;GO:0005856//cytoskeleton;GO:0005623//cell;GO:0005575//cellular_component;GO:0031981//nuclear lumen;GO:0005622//intracellular;GO:0043231//intracellular membrane-bounded organelle;G…	GO:0003677//DNA binding;GO:0004386//helicase activity;GO:1901363//heterocyclic compound binding;GO:0000988//transcription factor activity, protein binding;GO:0016887//ATPase activity;GO:0097159//organic cyclic compound binding;GO:0003824//catalytic activity;GO:0016462//pyrophosphatase activity;GO:0043167//ion binding;GO:0016787//hydrolase activity;GO:0016818//hydrolase activity, acting on acid an…	GO:0044237//cellular metabolic process;GO:0048856//anatomical structure development;GO:0006996//organelle organization;GO:0044763//single-organism cellular process;GO:0000003//reproduction;GO:0009987//cellular process;GO:0040007//growth;GO:0008152//metabolic process;GO:0044767//single-organism developmental process;GO:0016043//cellular component organization;GO:0032502//developmental process;GO:0…
ENST00000349721	156	401	ENST00000349721	194.56	11	9	8	4.28E6	3.77E6	19	7	16	14	Carbamidomethylation; Oxidation (M)	181278	gene=SMARCA2	SMARCA2	SWI/SNF related, matrix associated, actin dependent regulator of chromatin, subfamily a, member 2 [Source:HGNC Symbol;Acc:HGNC:11098]	-	-	-	-	GO:0043229//intracellular organelle;GO:0005575//cellular_component;GO:0043231//intracellular membrane-bounded organelle;GO:0043228//non-membrane-bounded organelle;GO:0005694//chromosome;GO:0000228//nuclear chromosome;GO:0044464//cell part;GO:0044424//intracellular part;GO:0044428//nuclear part;GO:0005623//cell;GO:0043232//intracellular non-membrane-bounded organelle;GO:0005622//intracellular;GO:0…	GO:0003677//DNA binding;GO:0003674//molecular_function;GO:0016817//hydrolase activity, acting on acid anhydrides;GO:0043167//ion binding;GO:0017111//nucleoside-triphosphatase activity;GO:0000988//transcription factor activity, protein binding;GO:0005488//binding;GO:0004386//helicase activity;GO:0016787//hydrolase activity;GO:0016462//pyrophosphatase activity;GO:0003676//nucleic acid binding;GO:00…	GO:0009058//biosynthetic process;GO:0048856//anatomical structure development;GO:0051276//chromosome organization;GO:0044237//cellular metabolic process;GO:0009987//cellular process;GO:0034641//cellular nitrogen compound metabolic process;GO:0006996//organelle organization;GO:0006807//nitrogen compound metabolic process;GO:0044699//single-organism process;GO:0008152//metabolic process;GO:0016043/…
ENST00000382194	156	404	ENST00000382194	194.56	11	9	7	4.28E6	3.77E6	18	7	16	13	Carbamidomethylation; Oxidation (M)	179280	gene=SMARCA2	SMARCA2	SWI/SNF related, matrix associated, actin dependent regulator of chromatin, subfamily a, member 2 [Source:HGNC Symbol;Acc:HGNC:11098]	-	-	-	-	GO:0005623//cell;GO:0005856//cytoskeleton;GO:0005575//cellular_component;GO:0043226//organelle;GO:0000228//nuclear chromosome;GO:0005634//nucleus;GO:0044424//intracellular part;GO:0043228//non-membrane-bounded organelle;GO:0005622//intracellular;GO:0043227//membrane-bounded organelle;GO:0043232//intracellular non-membrane-bounded organelle;GO:0043229//intracellular organelle;GO:0070013//intracell…	GO:0003677//DNA binding;GO:0005515//protein binding;GO:0042393//histone binding;GO:0016787//hydrolase activity;GO:0097159//organic cyclic compound binding;GO:0017111//nucleoside-triphosphatase activity;GO:0003674//molecular_function;GO:0003824//catalytic activity;GO:0043167//ion binding;GO:0016887//ATPase activity;GO:0000988//transcription factor activity, protein binding;GO:0016818//hydrolase ac…	GO:0034641//cellular nitrogen compound metabolic process;GO:0032502//developmental process;GO:0008152//metabolic process;GO:0009987//cellular process;GO:0071840//cellular component organization or biogenesis;GO:0008283//cell proliferation;GO:0006807//nitrogen compound metabolic process;GO:0040007//growth;GO:0006996//organelle organization;GO:0048856//anatomical structure development;GO:0051276//c…
ENST00000357248	156	405	ENST00000357248	194.56	11	9	7	4.28E6	3.77E6	18	7	16	13	Carbamidomethylation; Oxidation (M)	179280	gene=SMARCA2	SMARCA2	SWI/SNF related, matrix associated, actin dependent regulator of chromatin, subfamily a, member 2 [Source:HGNC Symbol;Acc:HGNC:11098]	-	-	-	-	GO:0005694//chromosome;GO:0005654//nucleoplasm;GO:0005575//cellular_component;GO:0031981//nuclear lumen;GO:0043233//organelle lumen;GO:0043229//intracellular organelle;GO:0044446//intracellular organelle part;GO:0044422//organelle part;GO:0044464//cell part;GO:0043228//non-membrane-bounded organelle;GO:0000228//nuclear chromosome;GO:0005622//intracellular;GO:0043231//intracellular membrane-bounde…	GO:0003676//nucleic acid binding;GO:0043167//ion binding;GO:1901363//heterocyclic compound binding;GO:0004386//helicase activity;GO:0003824//catalytic activity;GO:0016817//hydrolase activity, acting on acid anhydrides;GO:0016462//pyrophosphatase activity;GO:0005515//protein binding;GO:0042393//histone binding;GO:0017111//nucleoside-triphosphatase activity;GO:0016887//ATPase activity;GO:0097159//o…	GO:0040007//growth;GO:0008150//biological_process;GO:0008152//metabolic process;GO:0016043//cellular component organization;GO:0051276//chromosome organization;GO:0009987//cellular process;GO:0034641//cellular nitrogen compound metabolic process;GO:0032502//developmental process;GO:0044699//single-organism process;GO:0009058//biosynthetic process;GO:0071840//cellular component organization or bio…
ENST00000355739	155	321	ENST00000355739	194.36	15	12	14	1.51E7	2.05E7	14	14	13	16	Carbamidomethylation; Phosphorylation (STY)	133108	gene=ERCC5	ERCC5	ERCC excision repair 5, endonuclease [Source:HGNC Symbol;Acc:HGNC:3437]	Genetic Information Processing	Replication and repair	ko03420//Nucleotide excision repair	K10846	GO:0044428//nuclear part;GO:0043227//membrane-bounded organelle;GO:0005694//chromosome;GO:0043229//intracellular organelle;GO:0044464//cell part;GO:0005654//nucleoplasm;GO:0043226//organelle;GO:0043231//intracellular membrane-bounded organelle;GO:0005622//intracellular;GO:0031981//nuclear lumen;GO:0005575//cellular_component;GO:0031974//membrane-enclosed lumen;GO:0043232//intracellular non-membra…	GO:0003674//molecular_function;GO:0003824//catalytic activity;GO:1901363//heterocyclic compound binding;GO:0005488//binding;GO:0016787//hydrolase activity;GO:0003677//DNA binding;GO:0004518//nuclease activity;GO:0016788//hydrolase activity, acting on ester bonds;GO:0003676//nucleic acid binding;GO:0097159//organic cyclic compound binding;GO:0043167//ion binding	GO:0034641//cellular nitrogen compound metabolic process;GO:0044763//single-organism cellular process;GO:0006461//protein complex assembly;GO:1901360//organic cyclic compound metabolic process;GO:0008219//cell death;GO:0044237//cellular metabolic process;GO:0022607//cellular component assembly;GO:0016043//cellular component organization;GO:0006950//response to stress;GO:0090304//nucleic acid meta…
ENST00000423556	206	496	ENST00000423556	194.09	13	9	10	1.56E7	1.08E7	12	12	9	11	Carbamidomethylation; Oxidation (M)	120733	gene=ELMSAN1	ELMSAN1	ELM2 and Myb/SANT domain containing 1 [Source:HGNC Symbol;Acc:HGNC:19853]	-	-	-	-	GO:0044464//cell part;GO:0005623//cell;GO:0043226//organelle;GO:0005634//nucleus;GO:0043231//intracellular membrane-bounded organelle;GO:0043227//membrane-bounded organelle;GO:0043229//intracellular organelle;GO:0044424//intracellular part;GO:0005622//intracellular;GO:0005575//cellular_component	GO:0003677//DNA binding;GO:0005488//binding;GO:1901363//heterocyclic compound binding;GO:0003674//molecular_function;GO:0097159//organic cyclic compound binding;GO:0003676//nucleic acid binding	-
ENST00000234420	180	459	ENST00000234420	193.73	15	9	11	7.5E6	8.97E6	19	19	12	14	Carbamidomethylation; Oxidation (M)	152785	gene=MSH6	MSH6	mutS homolog 6 [Source:HGNC Symbol;Acc:HGNC:7329]	Human Diseases;Genetic Information Processing	Cancers;Drug resistance;Replication and repair	ko05200//Pathways in cancer;ko05210//Colorectal cancer;ko01524//Platinum drug resistance;ko03430//Mismatch repair	K08737	GO:0043233//organelle lumen;GO:0044422//organelle part;GO:0031974//membrane-enclosed lumen;GO:0005737//cytoplasm;GO:0031981//nuclear lumen;GO:0043226//organelle;GO:0005575//cellular_component;GO:0005694//chromosome;GO:0043231//intracellular membrane-bounded organelle;GO:0005634//nucleus;GO:0043229//intracellular organelle;GO:0044464//cell part;GO:0044428//nuclear part;GO:0005623//cell;GO:0070013/…	GO:0016817//hydrolase activity, acting on acid anhydrides;GO:0016818//hydrolase activity, acting on acid anhydrides, in phosphorus-containing anhydrides;GO:0042393//histone binding;GO:0005488//binding;GO:0003824//catalytic activity;GO:1901363//heterocyclic compound binding;GO:0003676//nucleic acid binding;GO:0016462//pyrophosphatase activity;GO:0016787//hydrolase activity;GO:0003674//molecular_fu…	GO:1901360//organic cyclic compound metabolic process;GO:0002376//immune system process;GO:0044763//single-organism cellular process;GO:0008152//metabolic process;GO:0008150//biological_process;GO:0006950//response to stress;GO:0090304//nucleic acid metabolic process;GO:0007049//cell cycle;GO:0009987//cellular process;GO:0065007//biological regulation;GO:0050789//regulation of biological process;…
ENST00000430627	198	412	ENST00000430627	193.17	14	7	14	2.07E6	5.67E6	14	12	6	15	Carbamidomethylation; Phosphorylation (STY)	163227	gene=CDK12	CDK12	cyclin dependent kinase 12 [Source:HGNC Symbol;Acc:HGNC:24224]	-	-	-	-	GO:0005694//chromosome;GO:0005654//nucleoplasm;GO:0005623//cell;GO:0005575//cellular_component;GO:0043226//organelle;GO:0043227//membrane-bounded organelle;GO:0005622//intracellular;GO:0005730//nucleolus;GO:0044422//organelle part;GO:0043233//organelle lumen;GO:0044428//nuclear part;GO:0043231//intracellular membrane-bounded organelle;GO:0043232//intracellular non-membrane-bounded organelle;GO:00…	GO:0003824//catalytic activity;GO:0016772//transferase activity, transferring phosphorus-containing groups;GO:0016301//kinase activity;GO:0005515//protein binding;GO:0043167//ion binding;GO:1901363//heterocyclic compound binding;GO:0005488//binding;GO:0003676//nucleic acid binding;GO:0016740//transferase activity;GO:0008134//transcription factor binding;GO:0097159//organic cyclic compound binding…	GO:0006807//nitrogen compound metabolic process;GO:0034641//cellular nitrogen compound metabolic process;GO:0010467//gene expression;GO:0036211//protein modification process;GO:0043412//macromolecule modification;GO:0019538//protein metabolic process;GO:0065007//biological regulation;GO:0023052//signaling;GO:0044699//single-organism process;GO:0050789//regulation of biological process;GO:0044237/…
ENST00000447079	198	413	ENST00000447079	193.17	13	7	13	2.07E6	5.67E6	14	12	6	15	Carbamidomethylation; Phosphorylation (STY)	164154	gene=CDK12	CDK12	cyclin dependent kinase 12 [Source:HGNC Symbol;Acc:HGNC:24224]	-	-	-	-	GO:0043232//intracellular non-membrane-bounded organelle;GO:0043227//membrane-bounded organelle;GO:0043234//protein complex;GO:0005730//nucleolus;GO:0005634//nucleus;GO:0044446//intracellular organelle part;GO:0005694//chromosome;GO:0043228//non-membrane-bounded organelle;GO:0043231//intracellular membrane-bounded organelle;GO:0043226//organelle;GO:0044464//cell part;GO:0005575//cellular_componen…	GO:0019899//enzyme binding;GO:1901363//heterocyclic compound binding;GO:0043167//ion binding;GO:0003676//nucleic acid binding;GO:0016772//transferase activity, transferring phosphorus-containing groups;GO:0003824//catalytic activity;GO:0003677//DNA binding;GO:0097159//organic cyclic compound binding;GO:0005515//protein binding;GO:0016740//transferase activity;GO:0008134//transcription factor bind…	GO:0044267//cellular protein metabolic process;GO:0006464//cellular protein modification process;GO:0006139//nucleobase-containing compound metabolic process;GO:0023052//signaling;GO:0019538//protein metabolic process;GO:0034641//cellular nitrogen compound metabolic process;GO:0046483//heterocycle metabolic process;GO:0044237//cellular metabolic process;GO:0044763//single-organism cellular proces…
ENST00000551956	132	378	ENST00000551956	191.89	31	23	25	7.17E6	9.81E6	18	9	16	17	Carbamidomethylation	56144	gene=KRT4	KRT4	keratin 4 [Source:HGNC Symbol;Acc:HGNC:6441]	-	-	-	-	GO:0005575//cellular_component;GO:0044444//cytoplasmic part;GO:0005737//cytoplasm;GO:0005634//nucleus;GO:0005856//cytoskeleton;GO:0043229//intracellular organelle;GO:0043231//intracellular membrane-bounded organelle;GO:0005829//cytosol;GO:0005622//intracellular;GO:0043232//intracellular non-membrane-bounded organelle;GO:0005623//cell;GO:0044464//cell part;GO:0043227//membrane-bounded organelle;GO…	GO:0003674//molecular_function;GO:0005198//structural molecule activity	GO:0016043//cellular component organization;GO:0008150//biological_process;GO:0071840//cellular component organization or biogenesis;GO:0007010//cytoskeleton organization;GO:0044699//single-organism process;GO:0030154//cell differentiation;GO:0044763//single-organism cellular process;GO:0016265//death;GO:0008283//cell proliferation;GO:0048856//anatomical structure development;GO:0009987//cellular…
ENST00000279394	154	426	ENST00000279394	191.62	16	14	14	1.7E6	2.25E6	16	4	17	14	Carbamidomethylation	119281	gene=TAOK2	TAOK2	TAO kinase 2 [Source:HGNC Symbol;Acc:HGNC:16835]	Environmental Information Processing	Signal transduction	ko04010//MAPK signaling pathway	K04429	GO:0031982//vesicle;GO:0044464//cell part;GO:0031974//membrane-enclosed lumen;GO:0031981//nuclear lumen;GO:0043229//intracellular organelle;GO:0044422//organelle part;GO:0005856//cytoskeleton;GO:0005623//cell;GO:0044444//cytoplasmic part;GO:0043232//intracellular non-membrane-bounded organelle;GO:0005575//cellular_component;GO:0005622//intracellular;GO:0043233//organelle lumen;GO:0005634//nucleus…	GO:0005488//binding;GO:0005515//protein binding;GO:0016740//transferase activity;GO:0016772//transferase activity, transferring phosphorus-containing groups;GO:0004871//signal transducer activity;GO:0019899//enzyme binding;GO:0003824//catalytic activity;GO:0003674//molecular_function;GO:0043167//ion binding;GO:0016301//kinase activity	GO:0071702//organic substance transport;GO:0044267//cellular protein metabolic process;GO:0036211//protein modification process;GO:0051674//localization of cell;GO:0016043//cellular component organization;GO:0008150//biological_process;GO:0008152//metabolic process;GO:0051234//establishment of localization;GO:0000902//cell morphogenesis;GO:0032989//cellular component morphogenesis;GO:0071840//cel…
ENST00000544301	128	365	ENST00000544301	190.92	45	22	44	1.56E7	4.94E7	21	15	12	22	Oxidation (M)	53652	gene=VIM	VIM	vimentin [Source:HGNC Symbol;Acc:HGNC:12692]	Human Diseases	Infectious diseases;Cancers	ko05169//Epstein-Barr virus infection;ko05206//MicroRNAs in cancer	K07606	GO:0016020//membrane;GO:0044421//extracellular region part;GO:0005777//peroxisome;GO:0005886//plasma membrane;GO:0043229//intracellular organelle;GO:0043232//intracellular non-membrane-bounded organelle;GO:0005856//cytoskeleton;GO:0005615//extracellular space;GO:0044444//cytoplasmic part;GO:0005737//cytoplasm;GO:0005829//cytosol;GO:0005623//cell;GO:0071944//cell periphery;GO:0044424//intracellula…	GO:0003674//molecular_function;GO:0003723//RNA binding;GO:0005198//structural molecule activity;GO:0097159//organic cyclic compound binding;GO:0003676//nucleic acid binding;GO:1901363//heterocyclic compound binding;GO:0005488//binding	GO:0044403//symbiosis, encompassing mutualism through parasitism;GO:0044699//single-organism process;GO:0023052//signaling;GO:0016043//cellular component organization;GO:0008150//biological_process;GO:0071840//cellular component organization or biogenesis;GO:0030154//cell differentiation;GO:0007154//cell communication;GO:0032502//developmental process;GO:0065007//biological regulation;GO:0006996/…
ENST00000224237	128	366	ENST00000224237	190.92	45	22	44	1.56E7	4.94E7	21	15	12	22	Oxidation (M)	53652	gene=VIM	VIM	vimentin [Source:HGNC Symbol;Acc:HGNC:12692]	Human Diseases	Infectious diseases;Cancers	ko05169//Epstein-Barr virus infection;ko05206//MicroRNAs in cancer	K07606	GO:0042579//microbody;GO:0044444//cytoplasmic part;GO:0043228//non-membrane-bounded organelle;GO:0044424//intracellular part;GO:0005886//plasma membrane;GO:0005615//extracellular space;GO:0016020//membrane;GO:0005737//cytoplasm;GO:0005623//cell;GO:0071944//cell periphery;GO:0044421//extracellular region part;GO:0043232//intracellular non-membrane-bounded organelle;GO:0043227//membrane-bounded org…	GO:0003723//RNA binding;GO:0005488//binding;GO:1901363//heterocyclic compound binding;GO:0005198//structural molecule activity;GO:0003676//nucleic acid binding;GO:0097159//organic cyclic compound binding;GO:0003674//molecular_function	GO:0009987//cellular process;GO:0044403//symbiosis, encompassing mutualism through parasitism;GO:0008150//biological_process;GO:0051704//multi-organism process;GO:0016043//cellular component organization;GO:0006996//organelle organization;GO:0071840//cellular component organization or biogenesis;GO:0044419//interspecies interaction between organisms;GO:0007010//cytoskeleton organization
ENST00000356634	191	489	ENST00000356634	189.94	16	15	12	2.38E7	2.49E7	12	12	13	11	Carbamidomethylation	92903	gene=KDM1A	KDM1A	lysine demethylase 1A [Source:HGNC Symbol;Acc:HGNC:29079]	-	-	-	-	GO:0070013//intracellular organelle lumen;GO:0005623//cell;GO:0005634//nucleus;GO:0044446//intracellular organelle part;GO:0044422//organelle part;GO:0031981//nuclear lumen;GO:0031974//membrane-enclosed lumen;GO:0005622//intracellular;GO:0044464//cell part;GO:0032991//macromolecular complex;GO:0043226//organelle;GO:0043232//intracellular non-membrane-bounded organelle;GO:0043233//organelle lumen;…	GO:0003824//catalytic activity;GO:0019899//enzyme binding;GO:0005488//binding;GO:0003676//nucleic acid binding;GO:0043167//ion binding;GO:1901363//heterocyclic compound binding;GO:0000988//transcription factor activity, protein binding;GO:0016491//oxidoreductase activity;GO:0003674//molecular_function;GO:0003723//RNA binding;GO:0016810//hydrolase activity, acting on carbon-nitrogen (but not pepti…	GO:0071840//cellular component organization or biogenesis;GO:0006139//nucleobase-containing compound metabolic process;GO:0006950//response to stress;GO:0048869//cellular developmental process;GO:0006996//organelle organization;GO:0044767//single-organism developmental process;GO:0044700//single organism signaling;GO:0044237//cellular metabolic process;GO:0006807//nitrogen compound metabolic proc…
ENST00000400181	191	490	ENST00000400181	189.94	16	15	12	2.38E7	2.49E7	12	12	13	11	Carbamidomethylation	95155	gene=KDM1A	KDM1A	lysine demethylase 1A [Source:HGNC Symbol;Acc:HGNC:29079]	-	-	-	-	GO:0044428//nuclear part;GO:0044424//intracellular part;GO:0005634//nucleus;GO:0005575//cellular_component;GO:0043228//non-membrane-bounded organelle;GO:0043234//protein complex;GO:0000228//nuclear chromosome;GO:0044464//cell part;GO:0044446//intracellular organelle part;GO:0032991//macromolecular complex;GO:0044422//organelle part;GO:0043233//organelle lumen;GO:0043226//organelle;GO:0005694//chr…	GO:0019899//enzyme binding;GO:0003674//molecular_function;GO:0003824//catalytic activity;GO:0016491//oxidoreductase activity;GO:0005515//protein binding;GO:0016787//hydrolase activity;GO:1901363//heterocyclic compound binding;GO:0043167//ion binding;GO:0003676//nucleic acid binding;GO:0008134//transcription factor binding;GO:0097159//organic cyclic compound binding;GO:0005488//binding;GO:0016810/…	GO:0006396//RNA processing;GO:0044710//single-organism metabolic process;GO:0051276//chromosome organization;GO:0009987//cellular process;GO:0044238//primary metabolic process;GO:0030154//cell differentiation;GO:0048856//anatomical structure development;GO:0071840//cellular component organization or biogenesis;GO:0044237//cellular metabolic process;GO:0006259//DNA metabolic process;GO:0016070//RN…
ENST00000241704	173	391	ENST00000241704	189.00	18	9	14	1.02E7	2.06E7	20	19	10	16	Carbamidomethylation	138345	gene=COPA	COPA	coatomer protein complex subunit alpha [Source:HGNC Symbol;Acc:HGNC:2230]	-	-	-	-	GO:0005783//endoplasmic reticulum;GO:0005576//extracellular region;GO:0044444//cytoplasmic part;GO:0043226//organelle;GO:0005575//cellular_component;GO:0032991//macromolecular complex;GO:0043227//membrane-bounded organelle;GO:0043229//intracellular organelle;GO:0005737//cytoplasm;GO:0044421//extracellular region part;GO:0031982//vesicle;GO:0044424//intracellular part;GO:0012505//endomembrane syst…	GO:0005198//structural molecule activity;GO:0003674//molecular_function	GO:0023052//signaling;GO:0007165//signal transduction;GO:0050794//regulation of cellular process;GO:0044763//single-organism cellular process;GO:0007154//cell communication;GO:0051179//localization;GO:0044699//single-organism process;GO:0051716//cellular response to stimulus;GO:0006810//transport;GO:0050789//regulation of biological process;GO:0009987//cellular process;GO:0051234//establishment o…
ENST00000417996	119	807	ENST00000417996	188.93	15	12	15	3.79E6	4.67E6	17	1	18	20	Oxidation (M)	64417	gene=KRT3	KRT3	keratin 3 [Source:HGNC Symbol;Acc:HGNC:6440]	-	-	-	-	GO:0043232//intracellular non-membrane-bounded organelle;GO:0005856//cytoskeleton;GO:0005575//cellular_component;GO:0044464//cell part;GO:0005829//cytosol;GO:0044424//intracellular part;GO:0005622//intracellular;GO:0005737//cytoplasm;GO:0005623//cell;GO:0043226//organelle;GO:0043229//intracellular organelle;GO:0043228//non-membrane-bounded organelle;GO:0044444//cytoplasmic part;GO:0005615//extrac…	GO:0005198//structural molecule activity;GO:0003674//molecular_function	GO:0044699//single-organism process;GO:0030154//cell differentiation;GO:0044763//single-organism cellular process;GO:0048869//cellular developmental process;GO:0008219//cell death;GO:0008150//biological_process;GO:0048856//anatomical structure development;GO:0007010//cytoskeleton organization;GO:0009987//cellular process;GO:0032502//developmental process;GO:0016265//death;GO:0044767//single-organ…
ENST00000626918	126	468	ENST00000626918	188.07	23	17	23	4.57E7	7.01E7	20	20	18	20	Carbamidomethylation; Phosphorylation (STY)	89438	gene=CDK11B	CDK11B	cyclin dependent kinase 11B [Source:HGNC Symbol;Acc:HGNC:1729]	-	-	-	-	-	GO:0016301//kinase activity;GO:0003824//catalytic activity;GO:0043167//ion binding;GO:0016740//transferase activity;GO:0005488//binding;GO:0003674//molecular_function;GO:0016772//transferase activity, transferring phosphorus-containing groups	GO:0043170//macromolecule metabolic process;GO:0019538//protein metabolic process;GO:0044238//primary metabolic process;GO:0044237//cellular metabolic process;GO:0044267//cellular protein metabolic process;GO:0071704//organic substance metabolic process;GO:0036211//protein modification process;GO:0044260//cellular macromolecule metabolic process;GO:0043412//macromolecule modification;GO:0006464//…
ENST00000629289	126	470	ENST00000629289	188.07	23	17	23	4.57E7	7.01E7	20	20	18	20	Carbamidomethylation; Phosphorylation (STY)	90232	gene=CDK11B	CDK11B	cyclin dependent kinase 11B [Source:HGNC Symbol;Acc:HGNC:1729]	-	-	-	-	-	GO:0016772//transferase activity, transferring phosphorus-containing groups;GO:0016740//transferase activity;GO:0003674//molecular_function;GO:0016301//kinase activity;GO:0043167//ion binding;GO:0003824//catalytic activity;GO:0005488//binding	GO:0036211//protein modification process;GO:0044260//cellular macromolecule metabolic process;GO:0044267//cellular protein metabolic process;GO:0009987//cellular process;GO:0071704//organic substance metabolic process;GO:0008152//metabolic process;GO:0044238//primary metabolic process;GO:0043412//macromolecule modification;GO:0044237//cellular metabolic process;GO:0019538//protein metabolic proce…
ENST00000629312	126	471	ENST00000629312	188.07	23	17	23	4.57E7	7.01E7	20	20	18	20	Carbamidomethylation; Phosphorylation (STY)	90626	gene=CDK11B	CDK11B	cyclin dependent kinase 11B [Source:HGNC Symbol;Acc:HGNC:1729]	-	-	-	-	-	GO:0043167//ion binding;GO:0003824//catalytic activity;GO:0016772//transferase activity, transferring phosphorus-containing groups;GO:0005488//binding;GO:0016740//transferase activity;GO:0016301//kinase activity;GO:0003674//molecular_function	GO:0043412//macromolecule modification;GO:0019538//protein metabolic process;GO:0009987//cellular process;GO:0044238//primary metabolic process;GO:0008152//metabolic process;GO:0071704//organic substance metabolic process;GO:0044267//cellular protein metabolic process;GO:0043170//macromolecule metabolic process;GO:0008150//biological_process;GO:0036211//protein modification process;GO:0006464//ce…
ENST00000341832	126	472	ENST00000341832	188.07	23	17	23	4.57E7	7.01E7	20	20	18	20	Carbamidomethylation; Phosphorylation (STY)	91303	gene=CDK11B	CDK11B	cyclin dependent kinase 11B [Source:HGNC Symbol;Acc:HGNC:1729]	-	-	-	-	-	GO:0005488//binding;GO:0016740//transferase activity;GO:0043167//ion binding;GO:0003824//catalytic activity;GO:0016301//kinase activity;GO:0003674//molecular_function;GO:0016772//transferase activity, transferring phosphorus-containing groups	GO:0044260//cellular macromolecule metabolic process;GO:0044237//cellular metabolic process;GO:0043412//macromolecule modification;GO:0051301//cell division;GO:0071704//organic substance metabolic process;GO:0043170//macromolecule metabolic process;GO:0006464//cellular protein modification process;GO:0044267//cellular protein metabolic process;GO:0019538//protein metabolic process;GO:0044699//sin…
ENST00000407249	126	473	ENST00000407249	188.07	23	17	23	4.57E7	7.01E7	20	20	18	20	Carbamidomethylation; Phosphorylation (STY)	92620	gene=CDK11B	CDK11B	cyclin dependent kinase 11B [Source:HGNC Symbol;Acc:HGNC:1729]	-	-	-	-	-	GO:0003824//catalytic activity;GO:0003674//molecular_function;GO:0016772//transferase activity, transferring phosphorus-containing groups;GO:0016740//transferase activity;GO:0016301//kinase activity;GO:0005488//binding;GO:0043167//ion binding	GO:0044267//cellular protein metabolic process;GO:0044238//primary metabolic process;GO:0043170//macromolecule metabolic process;GO:0043412//macromolecule modification;GO:0036211//protein modification process;GO:0008150//biological_process;GO:0044237//cellular metabolic process;GO:0044260//cellular macromolecule metabolic process;GO:0019538//protein metabolic process;GO:0008152//metabolic process…
ENST00000296255	164	351	ENST00000296255	188.05	30	26	23	1.82E7	1.47E7	18	18	16	13	Carbamidomethylation	68569	gene=RPN1	RPN1	ribophorin I [Source:HGNC Symbol;Acc:HGNC:10381]	Genetic Information Processing;Metabolism	Folding, sorting and degradation;Glycan biosynthesis and metabolism	ko04141//Protein processing in endoplasmic reticulum;ko00510//N-Glycan biosynthesis	K12666	GO:0005783//endoplasmic reticulum;GO:0043227//membrane-bounded organelle;GO:0005737//cytoplasm;GO:0044464//cell part;GO:0043229//intracellular organelle;GO:0005829//cytosol;GO:0005576//extracellular region;GO:0044424//intracellular part;GO:0005575//cellular_component;GO:0012505//endomembrane system;GO:0005622//intracellular;GO:0044444//cytoplasmic part;GO:0031982//vesicle;GO:0043226//organelle;GO…	GO:0005488//binding;GO:0003674//molecular_function;GO:0003824//catalytic activity;GO:0003723//RNA binding;GO:1901363//heterocyclic compound binding;GO:0016740//transferase activity;GO:0003676//nucleic acid binding;GO:0016757//transferase activity, transferring glycosyl groups;GO:0097159//organic cyclic compound binding	GO:0008150//biological_process;GO:0009987//cellular process;GO:0043412//macromolecule modification;GO:0043170//macromolecule metabolic process;GO:0008152//metabolic process;GO:0036211//protein modification process;GO:0044237//cellular metabolic process;GO:0044267//cellular protein metabolic process;GO:0009058//biosynthetic process;GO:0071704//organic substance metabolic process;GO:0019538//protei…
ENST00000376442	189	436	ENST00000376442	188.01	18	9	17	8.28E6	1.28E7	15	15	9	14	Carbamidomethylation; Oxidation (M)	119263	gene=DHX16	DHX16	DEAH-box helicase 16 [Source:HGNC Symbol;Acc:HGNC:2739]	Genetic Information Processing	Transcription	ko03040//Spliceosome	K12813	GO:0043229//intracellular organelle;GO:0043231//intracellular membrane-bounded organelle;GO:0044422//organelle part;GO:0043226//organelle;GO:0005654//nucleoplasm;GO:0044424//intracellular part;GO:0005623//cell;GO:0044428//nuclear part;GO:0005575//cellular_component;GO:0043227//membrane-bounded organelle;GO:0070013//intracellular organelle lumen;GO:0044464//cell part;GO:0005634//nucleus;GO:0043233…	GO:0016818//hydrolase activity, acting on acid anhydrides, in phosphorus-containing anhydrides;GO:0017111//nucleoside-triphosphatase activity;GO:0003824//catalytic activity;GO:0097159//organic cyclic compound binding;GO:0016817//hydrolase activity, acting on acid anhydrides;GO:1901363//heterocyclic compound binding;GO:0016462//pyrophosphatase activity;GO:0016787//hydrolase activity;GO:0016887//AT…	GO:0006396//RNA processing;GO:1901360//organic cyclic compound metabolic process;GO:0016071//mRNA metabolic process;GO:0046483//heterocycle metabolic process;GO:0008150//biological_process;GO:0043170//macromolecule metabolic process;GO:0010467//gene expression;GO:0044260//cellular macromolecule metabolic process;GO:0016070//RNA metabolic process;GO:0090304//nucleic acid metabolic process;GO:00061…
ENST00000319562	159	438	ENST00000319562	187.90	17	13	17	8.98E6	9.98E6	17	8	12	19	Oxidation (M); Acetylation (Protein N-term); Phosphorylation (STY)	118633	gene=FARP1	FARP1	FERM, ARH/RhoGEF and pleckstrin domain protein 1 [Source:HGNC Symbol;Acc:HGNC:3591]	-	-	-	-	GO:0005622//intracellular;GO:0005575//cellular_component;GO:0044424//intracellular part;GO:0016020//membrane;GO:0043229//intracellular organelle;GO:0005829//cytosol;GO:0043226//organelle;GO:0005886//plasma membrane;GO:0044464//cell part;GO:0005737//cytoplasm;GO:0005856//cytoskeleton;GO:0071944//cell periphery;GO:0043228//non-membrane-bounded organelle;GO:0044444//cytoplasmic part;GO:0005623//cell…	GO:0003674//molecular_function;GO:0005488//binding;GO:0005515//protein binding;GO:0008092//cytoskeletal protein binding;GO:0019899//enzyme binding	GO:0044767//single-organism developmental process;GO:0032502//developmental process;GO:0008150//biological_process;GO:0048856//anatomical structure development;GO:0044085//cellular component biogenesis;GO:0050794//regulation of cellular process;GO:0022607//cellular component assembly;GO:0044699//single-organism process;GO:0051716//cellular response to stimulus;GO:0007154//cell communication;GO:00…
ENST00000595437	159	439	ENST00000595437	187.90	17	12	17	8.98E6	9.98E6	17	8	12	19	Oxidation (M); Acetylation (Protein N-term); Phosphorylation (STY)	122095	gene=FARP1	FARP1	FERM, ARH/RhoGEF and pleckstrin domain protein 1 [Source:HGNC Symbol;Acc:HGNC:3591]	-	-	-	-	GO:0005623//cell;GO:0005856//cytoskeleton;GO:0005575//cellular_component;GO:0043226//organelle;GO:0044424//intracellular part;GO:0043229//intracellular organelle;GO:0044464//cell part;GO:0043228//non-membrane-bounded organelle;GO:0005622//intracellular;GO:0043232//intracellular non-membrane-bounded organelle	GO:0005515//protein binding;GO:0005488//binding;GO:0008092//cytoskeletal protein binding;GO:0019899//enzyme binding;GO:0003674//molecular_function	GO:0065007//biological regulation;GO:0007165//signal transduction;GO:0051716//cellular response to stimulus;GO:0044699//single-organism process;GO:0023052//signaling;GO:0008150//biological_process;GO:0007154//cell communication;GO:0050896//response to stimulus;GO:0044700//single organism signaling;GO:0009987//cellular process;GO:0050789//regulation of biological process;GO:0044763//single-organis…
ENST00000627049	159	440	ENST00000627049	187.90	17	12	17	8.98E6	9.98E6	17	8	12	19	Oxidation (M); Acetylation (Protein N-term); Phosphorylation (STY)	122095	gene=FARP1	FARP1	FERM, ARH/RhoGEF and pleckstrin domain protein 1 [Source:HGNC Symbol;Acc:HGNC:3591]	-	-	-	-	GO:0044444//cytoplasmic part;GO:0071944//cell periphery;GO:0005829//cytosol;GO:0005737//cytoplasm;GO:0044424//intracellular part;GO:0005575//cellular_component;GO:0005622//intracellular;GO:0016020//membrane;GO:0043228//non-membrane-bounded organelle;GO:0043232//intracellular non-membrane-bounded organelle;GO:0044464//cell part;GO:0043226//organelle;GO:0005623//cell;GO:0043229//intracellular organ…	GO:0003674//molecular_function;GO:0005488//binding;GO:0005515//protein binding;GO:0008092//cytoskeletal protein binding;GO:0019899//enzyme binding	GO:0016043//cellular component organization;GO:0032502//developmental process;GO:0050896//response to stimulus;GO:0044085//cellular component biogenesis;GO:0009987//cellular process;GO:0044763//single-organism cellular process;GO:0009653//anatomical structure morphogenesis;GO:0007154//cell communication;GO:0008150//biological_process;GO:0032989//cellular component morphogenesis;GO:0022607//cellul…
ENST00000303538	254	555	ENST00000303538	186.98	12	6	11	2.45E6	2.98E6	12	10	6	11	Carbamidomethylation	150830	gene=PDS5A	PDS5A	PDS5 cohesin associated factor A [Source:HGNC Symbol;Acc:HGNC:29088]	-	-	-	-	GO:0043228//non-membrane-bounded organelle;GO:0043226//organelle;GO:0005829//cytosol;GO:0043233//organelle lumen;GO:0005622//intracellular;GO:0016020//membrane;GO:0005575//cellular_component;GO:0043232//intracellular non-membrane-bounded organelle;GO:0044444//cytoplasmic part;GO:0005654//nucleoplasm;GO:0043231//intracellular membrane-bounded organelle;GO:0005623//cell;GO:0071944//cell periphery;G…	GO:0003674//molecular_function	GO:0009058//biosynthetic process;GO:0009987//cellular process;GO:0044699//single-organism process;GO:0046483//heterocycle metabolic process;GO:0006139//nucleobase-containing compound metabolic process;GO:0006996//organelle organization;GO:0006259//DNA metabolic process;GO:0006807//nitrogen compound metabolic process;GO:0016043//cellular component organization;GO:0044238//primary metabolic process…
ENST00000341809	83	509	ENST00000341809	186.88	24	19	17	5.18E6	5.95E6	17	9	31	26	Carbamidomethylation; Oxidation (M)	61901	gene=KRT77	KRT77	keratin 77 [Source:HGNC Symbol;Acc:HGNC:20411]	-	-	-	-	GO:0044421//extracellular region part;GO:0005622//intracellular;GO:0043229//intracellular organelle;GO:0005829//cytosol;GO:0005856//cytoskeleton;GO:0043228//non-membrane-bounded organelle;GO:0043226//organelle;GO:0005737//cytoplasm;GO:0044464//cell part;GO:0005576//extracellular region;GO:0044444//cytoplasmic part;GO:0005615//extracellular space;GO:0044424//intracellular part;GO:0005575//cellular…	GO:0003674//molecular_function;GO:0005198//structural molecule activity	GO:0048869//cellular developmental process;GO:0044763//single-organism cellular process;GO:0030154//cell differentiation;GO:0008219//cell death;GO:0008150//biological_process;GO:0044699//single-organism process;GO:0009987//cellular process;GO:0016265//death;GO:0048856//anatomical structure development;GO:0032502//developmental process;GO:0044767//single-organism developmental process
ENST00000313093	187	448	ENST00000313093	185.50	15	12	15	1.53E7	2.5E7	13	13	11	14		124614	gene=ARHGAP45	ARHGAP45	Rho GTPase activating protein 45 [Source:HGNC Symbol;Acc:HGNC:17102]	-	-	-	-	GO:0005886//plasma membrane;GO:0044464//cell part;GO:0031410//cytoplasmic vesicle;GO:0071944//cell periphery;GO:0005622//intracellular;GO:0005623//cell;GO:0005737//cytoplasm;GO:0043226//organelle;GO:0044424//intracellular part;GO:0044444//cytoplasmic part;GO:0043229//intracellular organelle;GO:0005764//lysosome;GO:0000323//lytic vacuole;GO:0043227//membrane-bounded organelle;GO:0005773//vacuole;G…	GO:0005488//binding;GO:0098772//molecular function regulator;GO:0003674//molecular_function;GO:0030234//enzyme regulator activity;GO:0043167//ion binding	GO:0016192//vesicle-mediated transport;GO:0008150//biological_process;GO:0009987//cellular process;GO:0050789//regulation of biological process;GO:0051179//localization;GO:0051716//cellular response to stimulus;GO:0065007//biological regulation;GO:0007154//cell communication;GO:0050794//regulation of cellular process;GO:0051234//establishment of localization;GO:0006810//transport;GO:0044699//sing…
ENST00000361337	176	475	ENST00000361337	184.98	24	20	14	2.5E7	6.15E6	17	17	16	9	Carbamidomethylation; Acetylation (Protein N-term)	90726	gene=TOP1	TOP1	DNA topoisomerase I [Source:HGNC Symbol;Acc:HGNC:11986]	-	-	-	-	GO:0005623//cell;GO:0005654//nucleoplasm;GO:0005622//intracellular;GO:0005694//chromosome;GO:0043229//intracellular organelle;GO:0044422//organelle part;GO:0043227//membrane-bounded organelle;GO:0043234//protein complex;GO:0044464//cell part;GO:0031981//nuclear lumen;GO:0043226//organelle;GO:0031974//membrane-enclosed lumen;GO:0044428//nuclear part;GO:0070013//intracellular organelle lumen;GO:004…	GO:0003723//RNA binding;GO:0016772//transferase activity, transferring phosphorus-containing groups;GO:0005488//binding;GO:0003677//DNA binding;GO:0003674//molecular_function;GO:0003676//nucleic acid binding;GO:0097159//organic cyclic compound binding;GO:0016301//kinase activity;GO:1901363//heterocyclic compound binding;GO:0003824//catalytic activity;GO:0043167//ion binding;GO:0016853//isomerase …	GO:0006464//cellular protein modification process;GO:0071704//organic substance metabolic process;GO:0032502//developmental process;GO:0006139//nucleobase-containing compound metabolic process;GO:0009058//biosynthetic process;GO:0006807//nitrogen compound metabolic process;GO:0009790//embryo development;GO:0044260//cellular macromolecule metabolic process;GO:0090304//nucleic acid metabolic proces…
ENST00000261973	199	610	ENST00000261973	184.01	17	15	16	1.01E7	1.29E7	11	11	10	13	Carbamidomethylation	100186	gene=RBM25	RBM25	RNA binding motif protein 25 [Source:HGNC Symbol;Acc:HGNC:23244]	Genetic Information Processing	Transcription	ko03040//Spliceosome	K12822	GO:0005575//cellular_component;GO:0005634//nucleus;GO:0043231//intracellular membrane-bounded organelle;GO:0031981//nuclear lumen;GO:0044424//intracellular part;GO:0043229//intracellular organelle;GO:0005623//cell;GO:0043227//membrane-bounded organelle;GO:0070013//intracellular organelle lumen;GO:0044428//nuclear part;GO:0005737//cytoplasm;GO:0043226//organelle;GO:0043233//organelle lumen;GO:0005…	GO:0003723//RNA binding;GO:0097159//organic cyclic compound binding;GO:0003674//molecular_function;GO:0003729//mRNA binding;GO:1901363//heterocyclic compound binding;GO:0003676//nucleic acid binding;GO:0005488//binding;GO:0044822//poly(A) RNA binding	GO:0016071//mRNA metabolic process;GO:0008150//biological_process;GO:0044260//cellular macromolecule metabolic process;GO:0044763//single-organism cellular process;GO:0010467//gene expression;GO:0006807//nitrogen compound metabolic process;GO:0006139//nucleobase-containing compound metabolic process;GO:0016265//death;GO:0009987//cellular process;GO:0006397//mRNA processing;GO:0006725//cellular ar…
ENST00000527432	199	611	ENST00000527432	184.01	17	15	16	1.01E7	1.29E7	11	11	10	13	Carbamidomethylation	100186	gene=RBM25	RBM25	RNA binding motif protein 25 [Source:HGNC Symbol;Acc:HGNC:23244]	Genetic Information Processing	Transcription	ko03040//Spliceosome	K12822	GO:0044446//intracellular organelle part;GO:0005654//nucleoplasm;GO:0005622//intracellular;GO:0005634//nucleus;GO:0005737//cytoplasm;GO:0043227//membrane-bounded organelle;GO:0044464//cell part;GO:0043226//organelle;GO:0031981//nuclear lumen;GO:0043233//organelle lumen;GO:0044422//organelle part;GO:0005623//cell;GO:0043231//intracellular membrane-bounded organelle;GO:0031974//membrane-enclosed lu…	GO:0003723//RNA binding;GO:0005488//binding;GO:0097159//organic cyclic compound binding;GO:0003729//mRNA binding;GO:0003674//molecular_function;GO:0044822//poly(A) RNA binding;GO:1901363//heterocyclic compound binding;GO:0003676//nucleic acid binding	GO:0010467//gene expression;GO:0043170//macromolecule metabolic process;GO:0034641//cellular nitrogen compound metabolic process;GO:0008150//biological_process;GO:0006396//RNA processing;GO:0046483//heterocycle metabolic process;GO:0006807//nitrogen compound metabolic process;GO:0008152//metabolic process;GO:0016071//mRNA metabolic process;GO:0006397//mRNA processing;GO:0044763//single-organism c…
ENST00000301785	175	539	ENST00000301785	183.43	16	12	16	1.73E7	1.89E7	12	12	11	14	Carbamidomethylation	85105	gene=HNRNPUL2	HNRNPUL2	heterogeneous nuclear ribonucleoprotein U like 2 [Source:HGNC Symbol;Acc:HGNC:25451]	-	-	-	-	GO:0043233//organelle lumen;GO:0044446//intracellular organelle part;GO:0031974//membrane-enclosed lumen;GO:0043226//organelle;GO:0044424//intracellular part;GO:0044428//nuclear part;GO:0005575//cellular_component;GO:0044422//organelle part;GO:0031981//nuclear lumen;GO:0005623//cell;GO:0005634//nucleus;GO:0043227//membrane-bounded organelle;GO:0044464//cell part;GO:0005622//intracellular;GO:00432…	GO:1901363//heterocyclic compound binding;GO:0003723//RNA binding;GO:0005488//binding;GO:0003676//nucleic acid binding;GO:0003674//molecular_function;GO:0097159//organic cyclic compound binding	GO:0008150//biological_process
ENST00000261503	177	380	ENST00000261503	182.80	21	9	19	1.34E7	2.37E7	18	18	9	17	Carbamidomethylation; Phosphorylation (STY)	118585	gene=SPECC1	SPECC1	sperm antigen with calponin homology and coiled-coil domains 1 [Source:HGNC Symbol;Acc:HGNC:30615]	-	-	-	-	GO:0005623//cell;GO:0043226//organelle;GO:0044464//cell part;GO:0043231//intracellular membrane-bounded organelle;GO:0043227//membrane-bounded organelle;GO:0005575//cellular_component;GO:0005622//intracellular;GO:0044424//intracellular part;GO:0043229//intracellular organelle;GO:0005634//nucleus	-	-
ENST00000395527	177	381	ENST00000395527	182.80	21	9	19	1.34E7	2.37E7	18	18	9	17	Carbamidomethylation; Phosphorylation (STY)	118585	gene=SPECC1	SPECC1	sperm antigen with calponin homology and coiled-coil domains 1 [Source:HGNC Symbol;Acc:HGNC:30615]	-	-	-	-	GO:0043231//intracellular membrane-bounded organelle;GO:0005634//nucleus;GO:0043229//intracellular organelle;GO:0043227//membrane-bounded organelle;GO:0044464//cell part;GO:0005622//intracellular;GO:0005623//cell;GO:0005575//cellular_component;GO:0044424//intracellular part;GO:0043226//organelle	-	-
ENST00000262144	178	416	ENST00000262144	180.89	18	10	15	9.77E6	2.51E7	14	14	8	16	Carbamidomethylation; Oxidation (M); Phosphorylation (STY)	109793	gene=WDR59	WDR59	WD repeat domain 59 [Source:HGNC Symbol;Acc:HGNC:25706]	Environmental Information Processing	Signal transduction	ko04150//mTOR signaling pathway	K20409	GO:0044424//intracellular part;GO:0005622//intracellular;GO:0005737//cytoplasm;GO:0044464//cell part;GO:0043227//membrane-bounded organelle;GO:0044444//cytoplasmic part;GO:0043229//intracellular organelle;GO:0000323//lytic vacuole;GO:0005764//lysosome;GO:0043231//intracellular membrane-bounded organelle;GO:0032991//macromolecular complex;GO:0043226//organelle;GO:0005575//cellular_component;GO:000…	GO:0003674//molecular_function	GO:0050789//regulation of biological process;GO:0009987//cellular process;GO:0008150//biological_process;GO:0065007//biological regulation;GO:0044763//single-organism cellular process;GO:0050896//response to stimulus;GO:0007154//cell communication;GO:0023052//signaling;GO:0050794//regulation of cellular process;GO:0006950//response to stress;GO:0044699//single-organism process;GO:0007165//signal …
ENST00000349598	163	493	ENST00000349598	180.76	22	14	18	9.98E6	2.18E7	18	17	12	17	Carbamidomethylation; Oxidation (M)	100283	gene=EXOC1	EXOC1	exocyst complex component 1 [Source:HGNC Symbol;Acc:HGNC:30380]	-	-	-	-	GO:0071944//cell periphery;GO:0032991//macromolecular complex;GO:0005575//cellular_component;GO:0005886//plasma membrane;GO:0044464//cell part;GO:0005622//intracellular;GO:0005829//cytosol;GO:0005737//cytoplasm;GO:0005623//cell;GO:0044444//cytoplasmic part;GO:0043234//protein complex;GO:0044424//intracellular part;GO:0016020//membrane	GO:0043167//ion binding;GO:0019899//enzyme binding;GO:0005515//protein binding;GO:0005488//binding;GO:0003674//molecular_function;GO:0008289//lipid binding	GO:0050896//response to stimulus;GO:0044419//interspecies interaction between organisms;GO:0051179//localization;GO:0002376//immune system process;GO:0006950//response to stress;GO:0051234//establishment of localization;GO:0044700//single organism signaling;GO:0006914//autophagy;GO:0050789//regulation of biological process;GO:0007154//cell communication;GO:0009056//catabolic process;GO:0008152//m…
ENST00000346134	163	494	ENST00000346134	180.76	21	13	18	9.98E6	2.18E7	18	17	12	17	Carbamidomethylation; Oxidation (M)	101982	gene=EXOC1	EXOC1	exocyst complex component 1 [Source:HGNC Symbol;Acc:HGNC:30380]	-	-	-	-	GO:0043234//protein complex;GO:0044464//cell part;GO:0016020//membrane;GO:0005829//cytosol;GO:0044444//cytoplasmic part;GO:0044424//intracellular part;GO:0071944//cell periphery;GO:0005737//cytoplasm;GO:0005623//cell;GO:0005622//intracellular;GO:0005886//plasma membrane;GO:0032991//macromolecular complex;GO:0005575//cellular_component	GO:0005515//protein binding;GO:0003674//molecular_function;GO:0019899//enzyme binding;GO:0043167//ion binding;GO:0005488//binding;GO:0008289//lipid binding	GO:0008150//biological_process;GO:0006810//transport;GO:0044403//symbiosis, encompassing mutualism through parasitism;GO:0050789//regulation of biological process;GO:0051704//multi-organism process;GO:0044763//single-organism cellular process;GO:0051716//cellular response to stimulus;GO:0006950//response to stress;GO:0002376//immune system process;GO:0009987//cellular process;GO:0065007//biologic…
ENST00000381295	163	495	ENST00000381295	180.76	21	13	18	9.98E6	2.18E7	18	17	12	17	Carbamidomethylation; Oxidation (M)	101982	gene=EXOC1	EXOC1	exocyst complex component 1 [Source:HGNC Symbol;Acc:HGNC:30380]	-	-	-	-	GO:0005829//cytosol;GO:0044424//intracellular part;GO:0071944//cell periphery;GO:0016020//membrane;GO:0043234//protein complex;GO:0044444//cytoplasmic part;GO:0032991//macromolecular complex;GO:0005575//cellular_component;GO:0005737//cytoplasm;GO:0005886//plasma membrane;GO:0005623//cell;GO:0044464//cell part;GO:0005622//intracellular	GO:0005515//protein binding;GO:0005488//binding;GO:0008289//lipid binding;GO:0003674//molecular_function;GO:0019899//enzyme binding;GO:0043167//ion binding	GO:0051704//multi-organism process;GO:0051179//localization;GO:0065007//biological regulation;GO:0044419//interspecies interaction between organisms;GO:0009987//cellular process;GO:0023052//signaling;GO:0006950//response to stress;GO:0006914//autophagy;GO:0044699//single-organism process;GO:0044763//single-organism cellular process;GO:0050896//response to stimulus;GO:0007165//signal transduction;…
ENST00000342505	226	607	ENST00000342505	180.22	10	6	8	7.11E6	9.68E6	11	11	7	11	Carbamidomethylation	133277	gene=JAK1	JAK1	Janus kinase 1 [Source:HGNC Symbol;Acc:HGNC:6190]	Organismal Systems;Environmental Information Processing;Human Diseases;Cellular Processes	Infectious diseases;Cellular community - eukaryotes;Development;Drug resistance;Cancers;Signal transduction;Cell growth and death;Immune system	ko05200//Pathways in cancer;ko05165//Human papillomavirus infection;ko05166//HTLV-I infection;ko04151//PI3K-Akt signaling pathway;ko05169//Epstein-Barr virus infection;ko05168//Herpes simplex infection;ko05203//Viral carcinogenesis;ko05167//Kaposi's sarcoma-associated herpesvirus infection;ko05164//Influenza A;ko05152//Tuberculosis;ko04621//NOD-like receptor signaling pathway;ko04380//Osteoclast …	K11217	GO:0005623//cell;GO:0031982//vesicle;GO:0005829//cytosol;GO:0005634//nucleus;GO:0005886//plasma membrane;GO:0005622//intracellular;GO:0005575//cellular_component;GO:0043226//organelle;GO:0043231//intracellular membrane-bounded organelle;GO:0043229//intracellular organelle;GO:0044424//intracellular part;GO:0005737//cytoplasm;GO:0012505//endomembrane system;GO:0005856//cytoskeleton;GO:0044464//cell…	GO:0005488//binding;GO:0016740//transferase activity;GO:0016772//transferase activity, transferring phosphorus-containing groups;GO:0019899//enzyme binding;GO:0003674//molecular_function;GO:0016301//kinase activity;GO:0003824//catalytic activity;GO:0005515//protein binding;GO:0043167//ion binding	GO:0051716//cellular response to stimulus;GO:0006950//response to stress;GO:0043170//macromolecule metabolic process;GO:0071704//organic substance metabolic process;GO:0009987//cellular process;GO:0051674//localization of cell;GO:0044267//cellular protein metabolic process;GO:0036211//protein modification process;GO:0044260//cellular macromolecule metabolic process;GO:0006464//cellular protein mo…
ENST00000336702	259	851	ENST00000336702	180.07	18	15	18	3.64E6	4.85E6	9	2	7	9	Carbamidomethylation; Oxidation (M)	76179	gene=C2CD2L	C2CD2L	C2CD2 like [Source:HGNC Symbol;Acc:HGNC:29000]	-	-	-	-	GO:0044464//cell part;GO:0005737//cytoplasm;GO:0071944//cell periphery;GO:0044424//intracellular part;GO:0005886//plasma membrane;GO:0043229//intracellular organelle;GO:0043226//organelle;GO:0016020//membrane;GO:0005623//cell;GO:0043227//membrane-bounded organelle;GO:0043231//intracellular membrane-bounded organelle;GO:0005575//cellular_component;GO:0044444//cytoplasmic part;GO:0005622//intracell…	GO:0008289//lipid binding;GO:0043167//ion binding;GO:0005488//binding;GO:0003674//molecular_function	GO:0044699//single-organism process;GO:0007154//cell communication;GO:0051234//establishment of localization;GO:0065007//biological regulation;GO:0009987//cellular process;GO:0006810//transport;GO:0007267//cell-cell signaling;GO:0023052//signaling;GO:0051179//localization;GO:0044763//single-organism cellular process;GO:0044700//single organism signaling;GO:0065008//regulation of biological qualit…
ENST00000433867	174	463	ENST00000433867	179.14	17	11	17	1.74E7	2.62E7	13	11	10	15	Carbamidomethylation; Oxidation (M); Phosphorylation (STY)	96722	gene=PRKD2	PRKD2	protein kinase D2 [Source:HGNC Symbol;Acc:HGNC:17293]	Environmental Information Processing;Organismal Systems	Signal transduction;Endocrine system	ko04015//Rap1 signaling pathway;ko04925//Aldosterone synthesis and secretion	K06070	GO:0005886//plasma membrane;GO:0005737//cytoplasm;GO:0071944//cell periphery;GO:0044428//nuclear part;GO:0070013//intracellular organelle lumen;GO:0005623//cell;GO:0043226//organelle;GO:0044424//intracellular part;GO:0043231//intracellular membrane-bounded organelle;GO:0005654//nucleoplasm;GO:0031974//membrane-enclosed lumen;GO:0016020//membrane;GO:0005794//Golgi apparatus;GO:0044422//organelle p…	GO:0005515//protein binding;GO:0005488//binding;GO:0003824//catalytic activity;GO:0043167//ion binding;GO:0003674//molecular_function;GO:0016772//transferase activity, transferring phosphorus-containing groups;GO:0016301//kinase activity;GO:0019899//enzyme binding;GO:0016740//transferase activity	GO:0090304//nucleic acid metabolic process;GO:0048856//anatomical structure development;GO:0006725//cellular aromatic compound metabolic process;GO:0006928//movement of cell or subcellular component;GO:0050896//response to stimulus;GO:0044260//cellular macromolecule metabolic process;GO:0044699//single-organism process;GO:0034641//cellular nitrogen compound metabolic process;GO:0006996//organelle…
ENST00000291281	174	464	ENST00000291281	179.14	17	11	17	1.74E7	2.62E7	13	11	10	15	Carbamidomethylation; Oxidation (M); Phosphorylation (STY)	96722	gene=PRKD2	PRKD2	protein kinase D2 [Source:HGNC Symbol;Acc:HGNC:17293]	Environmental Information Processing;Organismal Systems	Signal transduction;Endocrine system	ko04015//Rap1 signaling pathway;ko04925//Aldosterone synthesis and secretion	K06070	GO:0012505//endomembrane system;GO:0005623//cell;GO:0005794//Golgi apparatus;GO:0044422//organelle part;GO:0005737//cytoplasm;GO:0005575//cellular_component;GO:0070013//intracellular organelle lumen;GO:0031981//nuclear lumen;GO:0044464//cell part;GO:0044444//cytoplasmic part;GO:0043233//organelle lumen;GO:0043229//intracellular organelle;GO:0005634//nucleus;GO:0005622//intracellular;GO:0044424//i…	GO:0003674//molecular_function;GO:0019899//enzyme binding;GO:0043167//ion binding;GO:0005515//protein binding;GO:0016772//transferase activity, transferring phosphorus-containing groups;GO:0016740//transferase activity;GO:0016301//kinase activity;GO:0003824//catalytic activity;GO:0005488//binding	GO:0044763//single-organism cellular process;GO:0050794//regulation of cellular process;GO:0007165//signal transduction;GO:0032502//developmental process;GO:0023052//signaling;GO:0006139//nucleobase-containing compound metabolic process;GO:0034641//cellular nitrogen compound metabolic process;GO:0006725//cellular aromatic compound metabolic process;GO:0043412//macromolecule modification;GO:004426…
ENST00000595515	174	465	ENST00000595515	179.14	17	11	17	1.74E7	2.62E7	13	11	10	15	Carbamidomethylation; Oxidation (M); Phosphorylation (STY)	97743	gene=PRKD2	PRKD2	protein kinase D2 [Source:HGNC Symbol;Acc:HGNC:17293]	Organismal Systems;Environmental Information Processing	Signal transduction;Endocrine system	ko04015//Rap1 signaling pathway;ko04925//Aldosterone synthesis and secretion	K06070	GO:0005622//intracellular;GO:0044422//organelle part;GO:0044444//cytoplasmic part;GO:0044424//intracellular part;GO:0031974//membrane-enclosed lumen;GO:0043227//membrane-bounded organelle;GO:0031981//nuclear lumen;GO:0044428//nuclear part;GO:0043231//intracellular membrane-bounded organelle;GO:0005634//nucleus;GO:0044446//intracellular organelle part;GO:0005575//cellular_component;GO:0005623//cel…	GO:0016301//kinase activity;GO:0003674//molecular_function;GO:0005488//binding;GO:0043167//ion binding;GO:0016740//transferase activity;GO:0016772//transferase activity, transferring phosphorus-containing groups;GO:0003824//catalytic activity	GO:0044238//primary metabolic process;GO:0036211//protein modification process;GO:0044699//single-organism process;GO:0044700//single organism signaling;GO:0071704//organic substance metabolic process;GO:0008150//biological_process;GO:0044763//single-organism cellular process;GO:0044237//cellular metabolic process;GO:0043170//macromolecule metabolic process;GO:0065007//biological regulation;GO:00…
ENST00000300648	116	457	ENST00000300648	178.93	8	7	7	1.7E7	1.81E7	22	22	21	18	Carbamidomethylation; Oxidation (M); Acetylation (Protein N-term)	292708	gene=GCN1	GCN1	GCN1, eIF2 alpha kinase activator homolog [Source:HGNC Symbol;Acc:HGNC:4199]	-	-	-	-	GO:0005737//cytoplasm;GO:0044444//cytoplasmic part;GO:0005622//intracellular;GO:0005840//ribosome;GO:0043232//intracellular non-membrane-bounded organelle;GO:0043228//non-membrane-bounded organelle;GO:0005829//cytosol;GO:1990904//ribonucleoprotein complex;GO:0005623//cell;GO:0032991//macromolecular complex;GO:0005575//cellular_component;GO:0043229//intracellular organelle;GO:0043226//organelle;GO…	GO:0008135//translation factor activity, RNA binding;GO:0097159//organic cyclic compound binding;GO:0019899//enzyme binding;GO:0003674//molecular_function;GO:0005488//binding;GO:0030234//enzyme regulator activity;GO:1901363//heterocyclic compound binding;GO:0098772//molecular function regulator;GO:0005515//protein binding;GO:0003723//RNA binding;GO:0003676//nucleic acid binding	GO:0009059//macromolecule biosynthetic process;GO:0008152//metabolic process;GO:0043604//amide biosynthetic process;GO:0006464//cellular protein modification process;GO:0009987//cellular process;GO:0006950//response to stress;GO:0009058//biosynthetic process;GO:0043412//macromolecule modification;GO:0043043//peptide biosynthetic process;GO:0044267//cellular protein metabolic process;GO:0043603//c…
ENST00000297990	204	519	ENST00000297990	178.61	13	10	9	1.39E7	1.54E7	12	12	10	12	Carbamidomethylation	127593	gene=NOL6	NOL6	nucleolar protein 6 [Source:HGNC Symbol;Acc:HGNC:19910]	Genetic Information Processing	Translation	ko03008//Ribosome biogenesis in eukaryotes	K14544	GO:0043233//organelle lumen;GO:0031974//membrane-enclosed lumen;GO:0005739//mitochondrion;GO:0044424//intracellular part;GO:0005730//nucleolus;GO:0005654//nucleoplasm;GO:0005694//chromosome;GO:0043232//intracellular non-membrane-bounded organelle;GO:0043226//organelle;GO:0044446//intracellular organelle part;GO:0043231//intracellular membrane-bounded organelle;GO:0005575//cellular_component;GO:00…	GO:0003674//molecular_function;GO:0003676//nucleic acid binding;GO:0005488//binding;GO:1901363//heterocyclic compound binding;GO:0003723//RNA binding;GO:0097159//organic cyclic compound binding	GO:0044085//cellular component biogenesis;GO:0006913//nucleocytoplasmic transport;GO:0046907//intracellular transport;GO:0071840//cellular component organization or biogenesis;GO:0051234//establishment of localization;GO:0008150//biological_process;GO:0006807//nitrogen compound metabolic process;GO:0044237//cellular metabolic process;GO:0051169//nuclear transport;GO:0006810//transport;GO:0022613/…
ENST00000527759	166	507	ENST00000527759	178.48	16	15	15	2.36E7	2.02E7	16	15	15	14	Oxidation (M); Phosphorylation (STY)	105948	gene=BCLAF1	BCLAF1	BCL2 associated transcription factor 1 [Source:HGNC Symbol;Acc:HGNC:16863]	-	-	-	-	GO:0031981//nuclear lumen;GO:0044446//intracellular organelle part;GO:0005575//cellular_component;GO:0043227//membrane-bounded organelle;GO:0070013//intracellular organelle lumen;GO:0044424//intracellular part;GO:0005622//intracellular;GO:0044464//cell part;GO:0043226//organelle;GO:0005634//nucleus;GO:0005623//cell;GO:0044422//organelle part;GO:0043233//organelle lumen;GO:0005737//cytoplasm;GO:00…	GO:1901363//heterocyclic compound binding;GO:0097159//organic cyclic compound binding;GO:0003723//RNA binding;GO:0003676//nucleic acid binding;GO:0005488//binding;GO:0003674//molecular_function;GO:0003677//DNA binding	GO:0034641//cellular nitrogen compound metabolic process;GO:0006950//response to stress;GO:0050896//response to stimulus;GO:0065003//macromolecular complex assembly;GO:0008152//metabolic process;GO:0044700//single organism signaling;GO:0071840//cellular component organization or biogenesis;GO:0070271//protein complex biogenesis;GO:0050794//regulation of cellular process;GO:0044237//cellular metab…
ENST00000531224	166	508	ENST00000531224	178.48	16	15	15	2.36E7	2.02E7	16	15	15	14	Oxidation (M); Phosphorylation (STY)	106122	gene=BCLAF1	BCLAF1	BCL2 associated transcription factor 1 [Source:HGNC Symbol;Acc:HGNC:16863]	-	-	-	-	GO:0043226//organelle;GO:0005622//intracellular;GO:0031981//nuclear lumen;GO:0043231//intracellular membrane-bounded organelle;GO:0005737//cytoplasm;GO:0043229//intracellular organelle;GO:0044446//intracellular organelle part;GO:0044428//nuclear part;GO:0005634//nucleus;GO:0070013//intracellular organelle lumen;GO:0044424//intracellular part;GO:0043233//organelle lumen;GO:0031974//membrane-enclos…	GO:0003723//RNA binding;GO:0003676//nucleic acid binding;GO:0003677//DNA binding;GO:1901363//heterocyclic compound binding;GO:0097159//organic cyclic compound binding;GO:0003674//molecular_function;GO:0005488//binding	GO:0034641//cellular nitrogen compound metabolic process;GO:0050789//regulation of biological process;GO:0065007//biological regulation;GO:0007154//cell communication;GO:0044085//cellular component biogenesis;GO:0023052//signaling;GO:0016043//cellular component organization;GO:0016265//death;GO:0051716//cellular response to stimulus;GO:0071840//cellular component organization or biogenesis;GO:000…
ENST00000450460	231	527	ENST00000450460	177.99	11	5	10	6.97E6	3.88E6	14	12	7	13		158280	gene=PDS5B	PDS5B	-	-	-	-	-	-	-	-
ENST00000315596	231	528	ENST00000315596	177.99	11	5	9	6.97E6	3.88E6	14	12	7	13		164666	gene=PDS5B	PDS5B	PDS5 cohesin associated factor B [Source:HGNC Symbol;Acc:HGNC:20418]	-	-	-	-	GO:0005694//chromosome;GO:0005654//nucleoplasm;GO:0043226//organelle;GO:0043229//intracellular organelle;GO:0044428//nuclear part;GO:0044424//intracellular part;GO:0044444//cytoplasmic part;GO:0043233//organelle lumen;GO:0044422//organelle part;GO:0043227//membrane-bounded organelle;GO:0043228//non-membrane-bounded organelle;GO:0005623//cell;GO:0005622//intracellular;GO:0005829//cytosol;GO:004323…	GO:0097159//organic cyclic compound binding;GO:0043167//ion binding;GO:0005488//binding;GO:0003676//nucleic acid binding;GO:0003677//DNA binding;GO:0003674//molecular_function;GO:1901363//heterocyclic compound binding	GO:0044237//cellular metabolic process;GO:0034641//cellular nitrogen compound metabolic process;GO:0007049//cell cycle;GO:0008150//biological_process;GO:0090304//nucleic acid metabolic process;GO:0006259//DNA metabolic process;GO:1901360//organic cyclic compound metabolic process;GO:0044238//primary metabolic process;GO:0007059//chromosome segregation;GO:0044699//single-organism process;GO:001604…
ENST00000361371	167	579	ENST00000361371	177.09	9	5	9	9.72E6	1.02E8	17	17	9	17	Carbamidomethylation	200550	gene=LTN1	LTN1	listerin E3 ubiquitin protein ligase 1 [Source:HGNC Symbol;Acc:HGNC:13082]	-	-	-	-	-	GO:0003674//molecular_function;GO:0005488//binding;GO:0043167//ion binding	GO:0044238//primary metabolic process;GO:0044260//cellular macromolecule metabolic process;GO:0071704//organic substance metabolic process;GO:0044267//cellular protein metabolic process;GO:0008152//metabolic process;GO:0009987//cellular process;GO:0006464//cellular protein modification process;GO:0044237//cellular metabolic process;GO:0043170//macromolecule metabolic process;GO:0043412//macromole…
ENST00000389194	167	582	ENST00000389194	177.09	9	5	8	9.72E6	1.02E8	17	17	9	17	Carbamidomethylation	205176	gene=LTN1	LTN1	listerin E3 ubiquitin protein ligase 1 [Source:HGNC Symbol;Acc:HGNC:13082]	-	-	-	-	-	GO:0003674//molecular_function;GO:0043167//ion binding;GO:0005488//binding	GO:0036211//protein modification process;GO:0006464//cellular protein modification process;GO:0071704//organic substance metabolic process;GO:0044237//cellular metabolic process;GO:0008150//biological_process;GO:0019538//protein metabolic process;GO:0009987//cellular process;GO:0044260//cellular macromolecule metabolic process;GO:0044238//primary metabolic process;GO:0043170//macromolecule metabo…
ENST00000614971	167	583	ENST00000614971	177.09	9	5	8	9.72E6	1.02E8	17	17	9	17	Carbamidomethylation	205176	gene=LTN1	LTN1	listerin E3 ubiquitin protein ligase 1 [Source:HGNC Symbol;Acc:HGNC:13082]	-	-	-	-	-	GO:0003674//molecular_function;GO:0043167//ion binding;GO:0005488//binding	GO:0009987//cellular process;GO:0044267//cellular protein metabolic process;GO:0008150//biological_process;GO:0008152//metabolic process;GO:0043412//macromolecule modification;GO:0043170//macromolecule metabolic process;GO:0036211//protein modification process;GO:0006464//cellular protein modification process;GO:0044238//primary metabolic process;GO:0044260//cellular macromolecule metabolic proce…
ENST00000619387	185	848	ENST00000619387	176.60	21	12	21	1.7E7	3.84E7	11	11	9	15	Oxidation (M)	63133	gene=AATF	AATF	apoptosis antagonizing transcription factor [Source:HGNC Symbol;Acc:HGNC:19235]	-	-	-	-	GO:0005730//nucleolus;GO:0043232//intracellular non-membrane-bounded organelle;GO:0043229//intracellular organelle;GO:0031974//membrane-enclosed lumen;GO:0043227//membrane-bounded organelle;GO:0012505//endomembrane system;GO:0005634//nucleus;GO:0005737//cytoplasm;GO:0043226//organelle;GO:0044464//cell part;GO:0044446//intracellular organelle part;GO:0043228//non-membrane-bounded organelle;GO:0044…	GO:1901363//heterocyclic compound binding;GO:0005515//protein binding;GO:0097159//organic cyclic compound binding;GO:0003674//molecular_function;GO:0008092//cytoskeletal protein binding;GO:0003723//RNA binding;GO:0001071//nucleic acid binding transcription factor activity;GO:0003676//nucleic acid binding;GO:0005488//binding	GO:0008150//biological_process;GO:0050896//response to stimulus;GO:0051301//cell division;GO:0044699//single-organism process;GO:0042254//ribosome biogenesis;GO:0032502//developmental process;GO:0016265//death;GO:0009058//biosynthetic process;GO:0071840//cellular component organization or biogenesis;GO:0044707//single-multicellular organism process;GO:0044767//single-organism developmental proces…
ENST00000327031	221	630	ENST00000327031	176.45	11	9	7	6.7E6	3.22E6	12	12	11	7	Carbamidomethylation	144751	gene=FLII	FLII	FLII, actin remodeling protein [Source:HGNC Symbol;Acc:HGNC:3750]	-	-	-	-	GO:0005737//cytoplasm;GO:0031974//membrane-enclosed lumen;GO:0043231//intracellular membrane-bounded organelle;GO:0044422//organelle part;GO:0043228//non-membrane-bounded organelle;GO:0005654//nucleoplasm;GO:0044430//cytoskeletal part;GO:0043226//organelle;GO:0043233//organelle lumen;GO:0044446//intracellular organelle part;GO:0044464//cell part;GO:0044428//nuclear part;GO:0005575//cellular_compo…	GO:0008092//cytoskeletal protein binding;GO:0003674//molecular_function;GO:0005515//protein binding;GO:0005488//binding	GO:0009987//cellular process;GO:0044237//cellular metabolic process;GO:0071840//cellular component organization or biogenesis;GO:0008150//biological_process;GO:0034641//cellular nitrogen compound metabolic process;GO:0048856//anatomical structure development;GO:0007010//cytoskeleton organization;GO:0006996//organelle organization;GO:0009058//biosynthetic process;GO:0016043//cellular component org…
ENST00000308893	188	617	ENST00000308893	175.52	11	11	9	1.19E6	0E0	14	2	15	11	Carbamidomethylation	138251	gene=TAOK2	TAOK2	TAO kinase 2 [Source:HGNC Symbol;Acc:HGNC:16835]	Environmental Information Processing	Signal transduction	ko04010//MAPK signaling pathway	K04429	GO:0031974//membrane-enclosed lumen;GO:0043229//intracellular organelle;GO:0043227//membrane-bounded organelle;GO:0031982//vesicle;GO:0043233//organelle lumen;GO:0031410//cytoplasmic vesicle;GO:0005622//intracellular;GO:0044446//intracellular organelle part;GO:0005575//cellular_component;GO:0044444//cytoplasmic part;GO:0044422//organelle part;GO:0043232//intracellular non-membrane-bounded organel…	GO:0004871//signal transducer activity;GO:0005515//protein binding;GO:0016740//transferase activity;GO:0016772//transferase activity, transferring phosphorus-containing groups;GO:0016301//kinase activity;GO:0043167//ion binding;GO:0003674//molecular_function;GO:0019899//enzyme binding;GO:0005488//binding;GO:0003824//catalytic activity	GO:0071704//organic substance metabolic process;GO:0022607//cellular component assembly;GO:0007155//cell adhesion;GO:0000278//mitotic cell cycle;GO:0022610//biological adhesion;GO:1902582//single-organism intracellular transport;GO:0008104//protein localization;GO:0006810//transport;GO:0051716//cellular response to stimulus;GO:0032502//developmental process;GO:0007154//cell communication;GO:00511…
ENST00000394421	140	532	ENST00000394421	174.19	15	11	12	3.17E7	2.38E7	18	18	16	16	Carbamidomethylation	121690	gene=TCERG1	TCERG1	transcription elongation regulator 1 [Source:HGNC Symbol;Acc:HGNC:15630]	Genetic Information Processing	Transcription	ko03040//Spliceosome	K12824	GO:0043231//intracellular membrane-bounded organelle;GO:0044422//organelle part;GO:0031981//nuclear lumen;GO:0005623//cell;GO:0044446//intracellular organelle part;GO:0043227//membrane-bounded organelle;GO:0070013//intracellular organelle lumen;GO:0044428//nuclear part;GO:0031974//membrane-enclosed lumen;GO:0005654//nucleoplasm;GO:0005634//nucleus;GO:0043226//organelle;GO:0005622//intracellular;G…	GO:0097159//organic cyclic compound binding;GO:0003723//RNA binding;GO:0003676//nucleic acid binding;GO:0008134//transcription factor binding;GO:0005488//binding;GO:0003674//molecular_function;GO:0005515//protein binding;GO:0000988//transcription factor activity, protein binding;GO:1901363//heterocyclic compound binding	GO:0009058//biosynthetic process;GO:0006807//nitrogen compound metabolic process;GO:0034641//cellular nitrogen compound metabolic process;GO:0008152//metabolic process;GO:0008150//biological_process;GO:0044237//cellular metabolic process;GO:0009987//cellular process
ENST00000296702	140	534	ENST00000296702	174.19	14	10	12	3.17E7	2.38E7	18	18	16	16	Carbamidomethylation	123901	gene=TCERG1	TCERG1	transcription elongation regulator 1 [Source:HGNC Symbol;Acc:HGNC:15630]	Genetic Information Processing	Transcription	ko03040//Spliceosome	K12824	GO:0031981//nuclear lumen;GO:0005575//cellular_component;GO:0005622//intracellular;GO:0043233//organelle lumen;GO:0044424//intracellular part;GO:0005654//nucleoplasm;GO:0070013//intracellular organelle lumen;GO:0031974//membrane-enclosed lumen;GO:0044464//cell part;GO:0043229//intracellular organelle;GO:0044446//intracellular organelle part;GO:0044422//organelle part;GO:0043226//organelle;GO:0005…	GO:0003674//molecular_function;GO:0097159//organic cyclic compound binding;GO:0008134//transcription factor binding;GO:0005488//binding;GO:0003676//nucleic acid binding;GO:0005515//protein binding;GO:1901363//heterocyclic compound binding;GO:0000988//transcription factor activity, protein binding;GO:0003723//RNA binding	GO:0008150//biological_process;GO:0009987//cellular process;GO:0006807//nitrogen compound metabolic process;GO:0034641//cellular nitrogen compound metabolic process;GO:0009058//biosynthetic process;GO:0044237//cellular metabolic process;GO:0008152//metabolic process
ENST00000357387	203	529	ENST00000357387	174.07	9	7	6	1.55E7	7.95E6	15	15	12	12	Carbamidomethylation	192216	gene=RICTOR	RICTOR	RPTOR independent companion of MTOR complex 2 [Source:HGNC Symbol;Acc:HGNC:28611]	Environmental Information Processing	Signal transduction	ko04150//mTOR signaling pathway	K08267	GO:0043234//protein complex;GO:0005575//cellular_component;GO:0005623//cell;GO:0044424//intracellular part;GO:0005737//cytoplasm;GO:0005829//cytosol;GO:0005622//intracellular;GO:0032991//macromolecular complex;GO:0044444//cytoplasmic part;GO:0044464//cell part	GO:0005488//binding;GO:0098772//molecular function regulator;GO:0005515//protein binding;GO:0019899//enzyme binding;GO:0030234//enzyme regulator activity;GO:0003674//molecular_function	GO:0008150//biological_process;GO:0007010//cytoskeleton organization;GO:0043170//macromolecule metabolic process;GO:0044699//single-organism process;GO:0044260//cellular macromolecule metabolic process;GO:0051716//cellular response to stimulus;GO:0023052//signaling;GO:0044237//cellular metabolic process;GO:0050789//regulation of biological process;GO:0009790//embryo development;GO:0050794//regula…
ENST00000296782	203	530	ENST00000296782	174.07	9	7	6	1.55E7	7.95E6	15	15	12	12	Carbamidomethylation	195010	gene=RICTOR	RICTOR	RPTOR independent companion of MTOR complex 2 [Source:HGNC Symbol;Acc:HGNC:28611]	Environmental Information Processing	Signal transduction	ko04150//mTOR signaling pathway	K08267	GO:0044424//intracellular part;GO:0005737//cytoplasm;GO:0044444//cytoplasmic part;GO:0005623//cell;GO:0005829//cytosol;GO:0043234//protein complex;GO:0005575//cellular_component;GO:0005622//intracellular;GO:0044464//cell part;GO:0032991//macromolecular complex	GO:0030234//enzyme regulator activity;GO:0005515//protein binding;GO:0005488//binding;GO:0098772//molecular function regulator;GO:0003674//molecular_function;GO:0019899//enzyme binding	GO:0070271//protein complex biogenesis;GO:0044700//single organism signaling;GO:0007154//cell communication;GO:0036211//protein modification process;GO:0044237//cellular metabolic process;GO:0007165//signal transduction;GO:0006461//protein complex assembly;GO:0008152//metabolic process;GO:0008283//cell proliferation;GO:0022607//cellular component assembly;GO:0009790//embryo development;GO:0051716…
ENST00000251527	228	531	ENST00000251527	173.23	16	7	14	4.96E6	2.3E7	11	11	5	13	Carbamidomethylation	98902	gene=ESYT2	ESYT2	extended synaptotagmin 2 [Source:HGNC Symbol;Acc:HGNC:22211]	-	-	-	-	GO:0044444//cytoplasmic part;GO:0005886//plasma membrane;GO:0044464//cell part;GO:0005622//intracellular;GO:0005783//endoplasmic reticulum;GO:0071944//cell periphery;GO:0043229//intracellular organelle;GO:0012505//endomembrane system;GO:0044424//intracellular part;GO:0043231//intracellular membrane-bounded organelle;GO:0043227//membrane-bounded organelle;GO:0005623//cell;GO:0043226//organelle;GO:…	GO:0008289//lipid binding;GO:0043167//ion binding;GO:0005488//binding;GO:0003674//molecular_function	GO:0008150//biological_process;GO:0071704//organic substance metabolic process;GO:0008152//metabolic process;GO:0044710//single-organism metabolic process;GO:0006810//transport;GO:0006629//lipid metabolic process;GO:0051179//localization;GO:0051234//establishment of localization;GO:0044699//single-organism process;GO:0044238//primary metabolic process;GO:0016192//vesicle-mediated transport
ENST00000202816	229	609	ENST00000202816	172.98	15	11	13	9.5E6	1.27E7	11	11	9	10	Carbamidomethylation	98796	gene=ESF1	ESF1	ESF1 nucleolar pre-rRNA processing protein homolog [Source:HGNC Symbol;Acc:HGNC:15898]	-	-	-	-	GO:0005730//nucleolus;GO:0043231//intracellular membrane-bounded organelle;GO:0005615//extracellular space;GO:0043228//non-membrane-bounded organelle;GO:0005623//cell;GO:0043233//organelle lumen;GO:0043226//organelle;GO:0005654//nucleoplasm;GO:0031981//nuclear lumen;GO:0044424//intracellular part;GO:0044422//organelle part;GO:0043227//membrane-bounded organelle;GO:0005576//extracellular region;GO…	GO:0003723//RNA binding;GO:0003674//molecular_function;GO:0005488//binding;GO:0097159//organic cyclic compound binding;GO:0003676//nucleic acid binding;GO:1901363//heterocyclic compound binding	GO:0044237//cellular metabolic process;GO:0008152//metabolic process;GO:0008150//biological_process;GO:0034641//cellular nitrogen compound metabolic process;GO:0009058//biosynthetic process;GO:0006807//nitrogen compound metabolic process;GO:0009987//cellular process
ENST00000308736	192	542	ENST00000308736	172.86	13	9	11	1.23E7	1.3E7	15	15	10	12	Carbamidomethylation	129545	gene=DHX37	DHX37	DEAH-box helicase 37 [Source:HGNC Symbol;Acc:HGNC:17210]	-	-	-	-	GO:0043226//organelle;GO:0043228//non-membrane-bounded organelle;GO:0031981//nuclear lumen;GO:0005654//nucleoplasm;GO:0005622//intracellular;GO:0005634//nucleus;GO:0005623//cell;GO:0005575//cellular_component;GO:0005730//nucleolus;GO:0044446//intracellular organelle part;GO:0043227//membrane-bounded organelle;GO:0070013//intracellular organelle lumen;GO:0044424//intracellular part;GO:0043232//int…	GO:0005488//binding;GO:0016787//hydrolase activity;GO:0004386//helicase activity;GO:0016818//hydrolase activity, acting on acid anhydrides, in phosphorus-containing anhydrides;GO:0016462//pyrophosphatase activity;GO:0043167//ion binding;GO:0003824//catalytic activity;GO:0003674//molecular_function;GO:0016887//ATPase activity;GO:0016817//hydrolase activity, acting on acid anhydrides;GO:1901363//he…	GO:0042254//ribosome biogenesis;GO:0044237//cellular metabolic process;GO:0044085//cellular component biogenesis;GO:0009987//cellular process;GO:0008150//biological_process;GO:0071840//cellular component organization or biogenesis;GO:0008152//metabolic process;GO:0034641//cellular nitrogen compound metabolic process;GO:0006807//nitrogen compound metabolic process;GO:0022613//ribonucleoprotein com…
ENST00000430430	419	980	ENST00000430430	172.64	14	6	10	3.96E6	2.82E6	7	7	4	4		94894	gene=ZBTB10	ZBTB10	zinc finger and BTB domain containing 10 [Source:HGNC Symbol;Acc:HGNC:30953]	-	-	-	-	GO:0043233//organelle lumen;GO:0043229//intracellular organelle;GO:0044464//cell part;GO:0044424//intracellular part;GO:0070013//intracellular organelle lumen;GO:0005634//nucleus;GO:0005654//nucleoplasm;GO:0031974//membrane-enclosed lumen;GO:0005575//cellular_component;GO:0044422//organelle part;GO:0043227//membrane-bounded organelle;GO:0044428//nuclear part;GO:0044446//intracellular organelle pa…	GO:0097159//organic cyclic compound binding;GO:0005488//binding;GO:0003677//DNA binding;GO:0003676//nucleic acid binding;GO:1901363//heterocyclic compound binding;GO:0003674//molecular_function;GO:0043167//ion binding	GO:0009987//cellular process;GO:0006807//nitrogen compound metabolic process;GO:0009058//biosynthetic process;GO:0008150//biological_process;GO:0008152//metabolic process;GO:0034641//cellular nitrogen compound metabolic process;GO:0044237//cellular metabolic process
ENST00000455036	419	981	ENST00000455036	172.64	14	6	10	3.96E6	2.82E6	7	7	4	4		94894	gene=ZBTB10	ZBTB10	zinc finger and BTB domain containing 10 [Source:HGNC Symbol;Acc:HGNC:30953]	-	-	-	-	GO:0043229//intracellular organelle;GO:0044422//organelle part;GO:0043233//organelle lumen;GO:0043227//membrane-bounded organelle;GO:0005623//cell;GO:0031974//membrane-enclosed lumen;GO:0044428//nuclear part;GO:0044424//intracellular part;GO:0043231//intracellular membrane-bounded organelle;GO:0005622//intracellular;GO:0044464//cell part;GO:0005654//nucleoplasm;GO:0031981//nuclear lumen;GO:004322…	GO:1901363//heterocyclic compound binding;GO:0097159//organic cyclic compound binding;GO:0005488//binding;GO:0043167//ion binding;GO:0003676//nucleic acid binding;GO:0003674//molecular_function;GO:0003677//DNA binding	GO:0008150//biological_process;GO:0044237//cellular metabolic process;GO:0006807//nitrogen compound metabolic process;GO:0009058//biosynthetic process;GO:0009987//cellular process;GO:0034641//cellular nitrogen compound metabolic process;GO:0008152//metabolic process
ENST00000610895	419	1058	ENST00000610895	172.64	18	7	13	3.96E6	2.82E6	7	7	4	4		77424	gene=ZBTB10	ZBTB10	zinc finger and BTB domain containing 10 [Source:HGNC Symbol;Acc:HGNC:30953]	-	-	-	-	GO:0031974//membrane-enclosed lumen;GO:0005575//cellular_component;GO:0005623//cell;GO:0005654//nucleoplasm;GO:0005634//nucleus;GO:0044422//organelle part;GO:0043226//organelle;GO:0043231//intracellular membrane-bounded organelle;GO:0043229//intracellular organelle;GO:0043227//membrane-bounded organelle;GO:0044428//nuclear part;GO:0005622//intracellular;GO:0031981//nuclear lumen;GO:0043233//organ…	GO:0003676//nucleic acid binding;GO:1901363//heterocyclic compound binding;GO:0043167//ion binding;GO:0003677//DNA binding;GO:0005488//binding;GO:0003674//molecular_function;GO:0097159//organic cyclic compound binding	GO:0009987//cellular process;GO:0006807//nitrogen compound metabolic process;GO:0044237//cellular metabolic process;GO:0009058//biosynthetic process;GO:0034641//cellular nitrogen compound metabolic process;GO:0008150//biological_process;GO:0008152//metabolic process
ENST00000299767	184	516	ENST00000299767	172.28	17	16	12	1.2E7	1E7	14	12	13	12		92469	gene=HSP90B1	HSP90B1	heat shock protein 90 beta family member 1 [Source:HGNC Symbol;Acc:HGNC:12028]	Environmental Information Processing;Genetic Information Processing;Human Diseases;Organismal Systems	Cancers;Signal transduction;Folding, sorting and degradation;Cardiovascular diseases;Endocrine system;Immune system	ko05200//Pathways in cancer;ko04151//PI3K-Akt signaling pathway;ko04141//Protein processing in endoplasmic reticulum;ko05418//Fluid shear stress and atherosclerosis;ko04915//Estrogen signaling pathway;ko05215//Prostate cancer;ko04657//IL-17 signaling pathway;ko04918//Thyroid hormone synthesis	K09487	GO:0071944//cell periphery;GO:0005634//nucleus;GO:0043234//protein complex;GO:0044424//intracellular part;GO:0016020//membrane;GO:0005886//plasma membrane;GO:0005622//intracellular;GO:0043229//intracellular organelle;GO:0005829//cytosol;GO:0044421//extracellular region part;GO:0043231//intracellular membrane-bounded organelle;GO:0005623//cell;GO:0044464//cell part;GO:0005615//extracellular space;…	GO:0003674//molecular_function;GO:0097159//organic cyclic compound binding;GO:0019899//enzyme binding;GO:0003676//nucleic acid binding;GO:0003723//RNA binding;GO:0043167//ion binding;GO:0051082//unfolded protein binding;GO:0005488//binding;GO:0005515//protein binding;GO:1901363//heterocyclic compound binding	GO:0008150//biological_process;GO:0016265//death;GO:0044237//cellular metabolic process;GO:0065008//regulation of biological quality;GO:0006996//organelle organization;GO:0008219//cell death;GO:0044085//cellular component biogenesis;GO:0009056//catabolic process;GO:0071840//cellular component organization or biogenesis;GO:0023052//signaling;GO:0022607//cellular component assembly;GO:0043412//macr…
ENST00000530820	182	598	ENST00000530820	172.07	29	23	21	5.87E7	5.51E7	14	14	10	15	Oxidation (M)	76862	gene=CAPRIN1	CAPRIN1	cell cycle associated protein 1 [Source:HGNC Symbol;Acc:HGNC:6743]	-	-	-	-	GO:0005623//cell;GO:0005886//plasma membrane;GO:0071944//cell periphery;GO:0044464//cell part;GO:0005622//intracellular;GO:0044424//intracellular part;GO:0005575//cellular_component;GO:0016020//membrane;GO:0005737//cytoplasm;GO:0043226//organelle;GO:0044444//cytoplasmic part;GO:0005829//cytosol	GO:0097159//organic cyclic compound binding;GO:0003674//molecular_function;GO:0005488//binding;GO:1901363//heterocyclic compound binding;GO:0003723//RNA binding;GO:0003676//nucleic acid binding	GO:0006518//peptide metabolic process;GO:0043604//amide biosynthetic process;GO:0071840//cellular component organization or biogenesis;GO:0043043//peptide biosynthetic process;GO:0032989//cellular component morphogenesis;GO:0044267//cellular protein metabolic process;GO:0043170//macromolecule metabolic process;GO:0044767//single-organism developmental process;GO:0044249//cellular biosynthetic pro…
ENST00000389645	182	599	ENST00000389645	172.07	29	23	21	5.87E7	5.51E7	14	14	10	15	Oxidation (M)	76862	gene=CAPRIN1	CAPRIN1	cell cycle associated protein 1 [Source:HGNC Symbol;Acc:HGNC:6743]	-	-	-	-	GO:0071944//cell periphery;GO:0043226//organelle;GO:0005575//cellular_component;GO:0044444//cytoplasmic part;GO:0044424//intracellular part;GO:0044464//cell part;GO:0005829//cytosol;GO:0005737//cytoplasm;GO:0005622//intracellular;GO:0016020//membrane;GO:0005886//plasma membrane;GO:0005623//cell	GO:0003674//molecular_function;GO:0003723//RNA binding;GO:0005488//binding;GO:1901363//heterocyclic compound binding;GO:0097159//organic cyclic compound binding;GO:0003676//nucleic acid binding	GO:0048856//anatomical structure development;GO:0010467//gene expression;GO:0016043//cellular component organization;GO:0019538//protein metabolic process;GO:0008152//metabolic process;GO:0032989//cellular component morphogenesis;GO:1901564//organonitrogen compound metabolic process;GO:0044249//cellular biosynthetic process;GO:0044237//cellular metabolic process;GO:0006518//peptide metabolic proc…
ENST00000341394	182	600	ENST00000341394	172.07	28	23	21	5.87E7	5.51E7	14	14	10	15	Oxidation (M)	78366	gene=CAPRIN1	CAPRIN1	cell cycle associated protein 1 [Source:HGNC Symbol;Acc:HGNC:6743]	-	-	-	-	GO:0044444//cytoplasmic part;GO:0005623//cell;GO:0016020//membrane;GO:0005829//cytosol;GO:0005575//cellular_component;GO:0005622//intracellular;GO:0005737//cytoplasm;GO:0005886//plasma membrane;GO:0044424//intracellular part;GO:0071944//cell periphery;GO:0043226//organelle;GO:0044464//cell part	GO:0003723//RNA binding;GO:0097159//organic cyclic compound binding;GO:1901363//heterocyclic compound binding;GO:0003674//molecular_function;GO:0003676//nucleic acid binding;GO:0005488//binding	GO:0044699//single-organism process;GO:0043043//peptide biosynthetic process;GO:0034645//cellular macromolecule biosynthetic process;GO:0010467//gene expression;GO:0030154//cell differentiation;GO:0044767//single-organism developmental process;GO:0032502//developmental process;GO:0006518//peptide metabolic process;GO:0009987//cellular process;GO:0043603//cellular amide metabolic process;GO:004423…
ENST00000532820	182	601	ENST00000532820	172.07	28	23	21	5.87E7	5.51E7	14	14	10	15	Oxidation (M)	78366	gene=CAPRIN1	CAPRIN1	cell cycle associated protein 1 [Source:HGNC Symbol;Acc:HGNC:6743]	-	-	-	-	GO:0044424//intracellular part;GO:0044444//cytoplasmic part;GO:0005623//cell;GO:0016020//membrane;GO:0044464//cell part;GO:0005622//intracellular;GO:0005737//cytoplasm;GO:0071944//cell periphery;GO:0005829//cytosol;GO:0043226//organelle;GO:0005575//cellular_component;GO:0005886//plasma membrane	GO:0097159//organic cyclic compound binding;GO:0005488//binding;GO:1901363//heterocyclic compound binding;GO:0003674//molecular_function;GO:0003723//RNA binding;GO:0003676//nucleic acid binding	GO:0006518//peptide metabolic process;GO:0044249//cellular biosynthetic process;GO:0034641//cellular nitrogen compound metabolic process;GO:0010467//gene expression;GO:1901564//organonitrogen compound metabolic process;GO:0009987//cellular process;GO:0044238//primary metabolic process;GO:0000902//cell morphogenesis;GO:0008152//metabolic process;GO:0032502//developmental process;GO:0043043//peptid…
ENST00000491415	172	480	ENST00000491415	171.56	21	18	15	2.39E7	2.73E7	14	14	14	12	Carbamidomethylation	87055	gene=DIEXF	DIEXF	digestive organ expansion factor homolog (zebrafish) [Source:HGNC Symbol;Acc:HGNC:28440]	-	-	-	-	GO:0044428//nuclear part;GO:0005730//nucleolus;GO:0070013//intracellular organelle lumen;GO:0044446//intracellular organelle part;GO:0044424//intracellular part;GO:0043227//membrane-bounded organelle;GO:0043228//non-membrane-bounded organelle;GO:0043233//organelle lumen;GO:0005575//cellular_component;GO:0005622//intracellular;GO:0043229//intracellular organelle;GO:0005623//cell;GO:0031981//nuclea…	GO:0005488//binding;GO:1901363//heterocyclic compound binding;GO:0003723//RNA binding;GO:0019843//rRNA binding;GO:0003676//nucleic acid binding;GO:0097159//organic cyclic compound binding;GO:0003674//molecular_function	GO:0009987//cellular process;GO:0032502//developmental process;GO:0044237//cellular metabolic process;GO:0034641//cellular nitrogen compound metabolic process;GO:0071840//cellular component organization or biogenesis;GO:0008152//metabolic process;GO:0044085//cellular component biogenesis;GO:0048856//anatomical structure development;GO:0006807//nitrogen compound metabolic process;GO:0008150//biolo…
[truncated: 1,544 more rows]
