# Supplementary material for: CHEK1 and circCHEK1_246aa evoke chromosomal instability and induce bone lesion formation in multiple myeloma
Source: Mol Cancer. 2021 Jun 5;20:84. doi: 10.1186/s12943-021-01380-0 (PMC8178856; doi:10.1186/s12943-021-01380-0)
Supplement: Supplementary file 5 — Additional file 5. Supplementary Table 3 - Statistics of Pathway Enrichment. [file 12943_2021_1380_MOESM5_ESM.xls]

#Term	Database	ID	Input number	Background number	P-Value	Corrected P-Value	Input	KEGG_ID/KO	Entrez_ID	Hyperlink
FoxO signaling pathway	KEGG PATHWAY	hsa04068	7	134	2.14E-05	0.00441448	ENSG00000104205|ENSG00000050748|ENSG00000106799|ENSG00000127528|ENSG00000101109|ENSG00000103479|ENSG00000136244	hsa:100533105|hsa:5601|hsa:7046|hsa:10365|hsa:6789|hsa:5934|hsa:3569|	100533105|5601|7046|10365|6789|5934|3569|	http://www.genome.jp/kegg-bin/show_pathway?hsa04068/hsa:3569%09red/hsa:10365%09red/hsa:7046%09red/hsa:5601%09red/hsa:5934%09red/hsa:6789%09red/hsa:100533105%09red
Cell cycle	KEGG PATHWAY	hsa04110	6	124	0.000125458	0.012922187	ENSG00000127564|ENSG00000002822|ENSG00000097046|ENSG00000183765|ENSG00000101224|ENSG00000103479	hsa:9088|hsa:8379|hsa:8317|hsa:11200|hsa:994|hsa:5934|	9088|8379|8317|11200|994|5934|	http://www.genome.jp/kegg-bin/show_pathway?hsa04110/hsa:8379%09red/hsa:9088%09red/hsa:994%09red/hsa:11200%09red/hsa:8317%09red/hsa:5934%09red
Progesterone-mediated oocyte maturation	KEGG PATHWAY	hsa04914	5	98	0.000367922	0.025264009	ENSG00000002822|ENSG00000127564|ENSG00000174233|ENSG00000050748|ENSG00000101224	hsa:8379|hsa:9088|hsa:112|hsa:5601|hsa:994|	8379|9088|112|5601|994|	http://www.genome.jp/kegg-bin/show_pathway?hsa04914/hsa:9088%09red/hsa:112%09red/hsa:8379%09red/hsa:5601%09red/hsa:994%09red
Herpes simplex infection	KEGG PATHWAY	hsa05168	6	186	0.0010013	0.039919566	ENSG00000019582|ENSG00000135801|ENSG00000105397|ENSG00000204287|ENSG00000136244|ENSG00000050748	hsa:972|hsa:27097|hsa:7297|hsa:3122|hsa:3569|hsa:5601|	972|27097|7297|3122|3569|5601|	http://www.genome.jp/kegg-bin/show_pathway?hsa05168/hsa:3569%09red/hsa:972%09red/hsa:27097%09red/hsa:7297%09red/hsa:5601%09red/hsa:3122%09red
Adherens junction	KEGG PATHWAY	hsa04520	4	74	0.001179052	0.039919566	ENSG00000148737|ENSG00000176105|ENSG00000106799|ENSG00000177707	hsa:6934|hsa:7525|hsa:7046|hsa:25945|	6934|7525|7046|25945|	http://www.genome.jp/kegg-bin/show_pathway?hsa04520/hsa:7046%09red/hsa:25945%09red/hsa:6934%09red/hsa:7525%09red
Osteoclast differentiation	KEGG PATHWAY	hsa04380	5	132	0.001336556	0.039919566	ENSG00000141655|ENSG00000050748|ENSG00000105397|ENSG00000083799|ENSG00000106799	hsa:8792|hsa:5601|hsa:7297|hsa:1540|hsa:7046|	8792|5601|7297|1540|7046|	http://www.genome.jp/kegg-bin/show_pathway?hsa04380/hsa:8792%09red/hsa:7297%09red/hsa:1540%09red/hsa:5601%09red/hsa:7046%09red
RNA degradation	KEGG PATHWAY	hsa03018	4	77	0.00135649	0.039919566	ENSG00000159388|ENSG00000080802|ENSG00000133639|ENSG00000140395	hsa:7832|hsa:4850|hsa:694|hsa:80349|	7832|4850|694|80349|	http://www.genome.jp/kegg-bin/show_pathway?hsa03018/hsa:694%09red/hsa:80349%09red/hsa:7832%09red/hsa:4850%09red
Hematopoietic cell lineage	KEGG PATHWAY	hsa04640	4	88	0.002166629	0.055790696	ENSG00000204287|ENSG00000136244|ENSG00000160712|ENSG00000091409	hsa:3122|hsa:3569|hsa:3570|hsa:3655|	3122|3569|3570|3655|	http://www.genome.jp/kegg-bin/show_pathway?hsa04640/hsa:3569%09red/hsa:3122%09red/hsa:3570%09red/hsa:3655%09red
Insulin resistance	KEGG PATHWAY	hsa04931	4	109	0.004537875	0.093208545	ENSG00000136244|ENSG00000072310|ENSG00000050748|ENSG00000155846	hsa:3569|hsa:6720|hsa:5601|hsa:133522|	3569|6720|5601|133522|	http://www.genome.jp/kegg-bin/show_pathway?hsa04931/hsa:133522%09red/hsa:3569%09red/hsa:6720%09red/hsa:5601%09red
Fanconi anemia pathway	KEGG PATHWAY	hsa03460	3	55	0.004871049	0.093208545	ENSG00000187790|ENSG00000108384|ENSG00000158169	hsa:57697|hsa:5889|hsa:2176|	57697|5889|2176|	http://www.genome.jp/kegg-bin/show_pathway?hsa03460/hsa:5889%09red/hsa:57697%09red/hsa:2176%09red
HTLV-I infection	KEGG PATHWAY	hsa05166	6	259	0.004977155	0.093208545	ENSG00000106799|ENSG00000183765|ENSG00000100479|ENSG00000204287|ENSG00000136244|ENSG00000174233	hsa:7046|hsa:11200|hsa:5427|hsa:3122|hsa:3569|hsa:112|	7046|11200|5427|3122|3569|112|	http://www.genome.jp/kegg-bin/show_pathway?hsa05166/hsa:3569%09red/hsa:112%09red/hsa:5427%09red/hsa:11200%09red/hsa:7046%09red/hsa:3122%09red
Glycerolipid metabolism	KEGG PATHWAY	hsa00561	3	59	0.005868806	0.093878073	ENSG00000138678|ENSG00000077044|ENSG00000072210	hsa:84803|hsa:8527|hsa:224|	84803|8527|224|	http://www.genome.jp/kegg-bin/show_pathway?hsa00561/hsa:84803%09red/hsa:224%09red/hsa:8527%09red
Toxoplasmosis	KEGG PATHWAY	hsa05145	4	119	0.006114762	0.093878073	ENSG00000204287|ENSG00000050748|ENSG00000105397|ENSG00000091409	hsa:3122|hsa:5601|hsa:7297|hsa:3655|	3122|5601|7297|3655|	http://www.genome.jp/kegg-bin/show_pathway?hsa05145/hsa:7297%09red/hsa:3122%09red/hsa:5601%09red/hsa:3655%09red
Colorectal cancer	KEGG PATHWAY	hsa05210	3	62	0.006691533	0.093878073	ENSG00000148737|ENSG00000106799|ENSG00000050748	hsa:6934|hsa:7046|hsa:5601|	6934|7046|5601|	http://www.genome.jp/kegg-bin/show_pathway?hsa05210/hsa:7046%09red/hsa:6934%09red/hsa:5601%09red
Oocyte meiosis	KEGG PATHWAY	hsa04114	4	123	0.006835782	0.093878073	ENSG00000072803|ENSG00000127564|ENSG00000174233|ENSG00000150995	hsa:23291|hsa:9088|hsa:112|hsa:3708|	23291|9088|112|3708|	http://www.genome.jp/kegg-bin/show_pathway?hsa04114/hsa:3708%09red/hsa:112%09red/hsa:23291%09red/hsa:9088%09red
Focal adhesion	KEGG PATHWAY	hsa04510	5	203	0.007921066	0.101983721	ENSG00000105974|ENSG00000050748|ENSG00000091409|ENSG00000136068|ENSG00000159840	hsa:857|hsa:5601|hsa:3655|hsa:2317|hsa:7791|	857|5601|3655|2317|7791|	http://www.genome.jp/kegg-bin/show_pathway?hsa04510/hsa:2317%09red/hsa:5601%09red/hsa:857%09red/hsa:7791%09red/hsa:3655%09red
RIG-I-like receptor signaling pathway	KEGG PATHWAY	hsa04622	3	70	0.009207376	0.111571728	ENSG00000050748|ENSG00000083799|ENSG00000136560	hsa:5601|hsa:1540|hsa:10010|	5601|1540|10010|	http://www.genome.jp/kegg-bin/show_pathway?hsa04622/hsa:1540%09red/hsa:10010%09red/hsa:5601%09red
Pathways in cancer	KEGG PATHWAY	hsa05200	7	397	0.010314298	0.118041414	ENSG00000106799|ENSG00000148737|ENSG00000174233|ENSG00000091409|ENSG00000101109|ENSG00000050748|ENSG00000136244	hsa:7046|hsa:6934|hsa:112|hsa:3655|hsa:6789|hsa:5601|hsa:3569|	7046|6934|112|3655|6789|5601|3569|	http://www.genome.jp/kegg-bin/show_pathway?hsa05200/hsa:3569%09red/hsa:7046%09red/hsa:112%09red/hsa:5601%09red/hsa:6934%09red/hsa:6789%09red/hsa:3655%09red
Non-alcoholic fatty liver disease (NAFLD)	KEGG PATHWAY	hsa04932	4	151	0.013483142	0.139062841	ENSG00000136244|ENSG00000072310|ENSG00000050748|ENSG00000160712	hsa:3569|hsa:6720|hsa:5601|hsa:3570|	3569|6720|5601|3570|	http://www.genome.jp/kegg-bin/show_pathway?hsa04932/hsa:3569%09red/hsa:3570%09red/hsa:6720%09red/hsa:5601%09red
Salmonella infection	KEGG PATHWAY	hsa05132	3	86	0.015702974	0.139062841	ENSG00000136244|ENSG00000050748|ENSG00000136068	hsa:3569|hsa:5601|hsa:2317|	3569|5601|2317|	http://www.genome.jp/kegg-bin/show_pathway?hsa05132/hsa:3569%09red/hsa:2317%09red/hsa:5601%09red
